# Supplementary material for: Malignant canine mammary epithelial cells shed exosomes containing differentially expressed microRNA that regulate oncogenic networks
Source: BMC Cancer. 2018 Aug 20;18:832. doi: 10.1186/s12885-018-4750-6 (PMC6102898; doi:10.1186/s12885-018-4750-6)
Supplement: Supplementary file 1 — Table S1. This table contains normalized RNAseq expression data for all miRNA in this study in Reads per Million (RPM). (XLSX 76 kb) [file 12885_2018_4750_MOESM1_ESM.xlsx]

## Sheet: Normlized_expression_3421-EJF-a
Accession	Gene ID	Chromosome	Strand	Start	End	CMEC-1	CMEC-2	CMEC-3	CMT-12	CMT-27	CMT-28	CMT-47	CMT-119	Is Active Region	Entrez ID	DB Refs	Gene Type
cfa-miR-8839	MI0027925_1	chr15	+	1285347	1285371	1	1	1	1	1	1	1	1	1	104794979	miRBase:MI0027925	miRNA
cfa-miR-30c	MI0008024_1	chr15	-	2280087	2280110	1839.56	441.985	324.399	30.1436	1833.04	543.61	353.166	596.112	1	100885890	miRBase:MI0008024	miRNA
cfa-miR-30e	MI0008023_1	chr15	-	2283306	2283327	48.9533	198.327	227.357	18.5499	213.048	40.5679	120.729	86.821	1	100885889	miRBase:MI0008023	miRNA
cfa-miR-761	MI0010435_1	chr15	+	9455402	9455423	1	1	1	1	1	1	1	1	1	100886036	miRBase:MI0010435	miRNA
cfa-miR-8838	MI0027924_1	chr15	+	26986620	26986641	1	1	1	1	1	1	1	1	1	104796449	miRBase:MI0027924	miRNA
cfa-miR-8840	MI0027926_1	chr15	-	32469016	32469040	1	1	1	1	1	1	1	1	1	104794980	miRBase:MI0027926	miRNA
cfa-miR-331	MI0010394_1	chr15	+	35234810	35234830	5.43926	5.66647	1.38632	6.95622	107.216	31.6816	9.7138	8.95062	1	100886189	miRBase:MI0010394	miRNA
cfa-miR-135a-5p	MI0008025_1	chr15	+	37181420	37181442	1	1	1	1	2.76686	1	1	1	1	100886045	miRBase:MI0008025	miRNA
cfa-miR-135a-3p	MI0008025_2	chr15	+	37181459	37181480	1	1	1	1	1	1	1	1	1	100886045	miRBase:MI0008025	miRNA
cfa-miR-8837	MI0027923_1	chr15	-	39178911	39178933	1	1	1	1	1	1	1	1	1	104796990	miRBase:MI0027923	miRNA
cfa-miR-26b	MI0008088_1	chr37	+	25054488	25054509	201.252	294.656	162.2	169.268	1333.62	428.088	147.095	171.852	1	100885922	miRBase:MI0008088	miRNA
cfa-miR-375	MI0010368_1	chr37	-	25568060	25568081	1	16.9994	1	104.343	11.0674	1	2.08153	3.58025	1	100886000	miRBase:MI0010368	miRNA
cfa-miR-1840	MI0008089_1	chr37	+	25734830	25734849	10.8785	1	23.5674	13.9124	8.30057	3.09089	8.32611	16.1111	1	100886106	miRBase:MI0008089	miRNA
cfa-miR-8795	MI0027875_1	chr37	+	30320515	30320538	1	1	1	1	1	1	1	1	1	104794948	miRBase:MI0027875	miRNA
cfa-miR-8862	MI0027955_1	chr16	-	1101429	1101453	1	1	1	1	1	1	1	1	1	104794998	miRBase:MI0027955	miRNA
cfa-miR-8852	MI0027943_1	chr16	-	1148210	1148234	1	1	1	1	1	1	1	1	1	104794991	miRBase:MI0027943	miRNA
cfa-miR-8853	MI0027944_1	chr16	+	1275410	1275433	1	1	1	1	1	1	1	1	1	104796230	miRBase:MI0027944	miRNA
cfa-miR-8793	MI0027873_1	chr16	+	1707031	1707055	1	1	1	1	1	1	1	1	1	104794947	miRBase:MI0027873	miRNA
cfa-miR-8794	MI0027874_1	chr16	-	10434144	10434167	1	1	1	1	1	1	1	1	1	104796444	miRBase:MI0027874	miRNA
cfa-miR-8907	MI0028042_1	chr16	-	10437355	10437376	1	1	1	1	1	1	1	1	1	104795051	miRBase:MI0028042	miRNA
cfa-miR-8793	MI0027938_1	chr16	-	10452229	10452253	1	1	1	1	1	1	1	1	1	104796450	miRBase:MI0027938	miRNA
cfa-miR-490	MI0010372_1	chr16	-	11628316	11628337	1.08785	1	4.15896	1	1	1	1	1	1	100886003	miRBase:MI0010372	miRNA
cfa-miR-8847	MI0027936_1	chr16	+	12929024	12929041	1	1	1	1	1	1	1	1	1	104794987	miRBase:MI0027936	miRNA
cfa-miR-8794	MI0027935_1	chr16	+	13901302	13901325	1	1	1	1	1	1	1	1	1	104794986	miRBase:MI0027935	miRNA
cfa-miR-8906	MI0028041_1	chr16	+	13916185	13916209	1	1	1	1	1	1	1	1	1	104795050	miRBase:MI0028041	miRNA
cfa-miR-8793	MI0027939_1	chr16	+	13946185	13946209	1	1	1	1	1	1	1	1	1	104794988	miRBase:MI0027939	miRNA
cfa-miR-8849	MI0027940_1	chr16	+	13954698	13954722	1	1	1	1	1	1	1	1	1	104794989	miRBase:MI0027940	miRNA
cfa-miR-8863	MI0027956_1	chr16	+	13973830	13973853	1	1	1	1	1	1	1	1	1	104794999	miRBase:MI0027956	miRNA
cfa-miR-671	MI0010425_1	chr16	+	15278831	15278851	13.0542	5.66647	69.316	6.95622	11.7591	2.70453	23.5907	9.84568	1	100886166	miRBase:MI0010425	miRNA
cfa-miR-8855	MI0027946_1	chr16	-	15641527	15641551	1	1	1	1	1	1	1	1	1	104796451	miRBase:MI0027946	miRNA
cfa-miR-8850	MI0027941_1	chr16	+	17313609	17313631	1	1	1	1	1	1	1	1	1	104794990	miRBase:MI0027941	miRNA
cfa-miR-8851	MI0027942_1	chr16	+	17324672	17324695	1	1	1	1	1	1	1	1	1	104796994	miRBase:MI0027942	miRNA
cfa-miR-153	MI0010335_1	chr16	-	19932386	19932405	1	1	1	1	4.15028	1	1.38769	1	1	100886150	miRBase:MI0010335	miRNA
cfa-miR-486-3p	MI0008027_1	chr16	-	23958964	23958985	1	1	1	1	1	1	1	1	1	104796651	miRBase:MI0008027	miRNA
cfa-miR-486	MI0008027_2	chr16	-	23959006	23959026	1.08785	28.3324	13.8632	139.124	10.3757	10.4318	12.4892	25.0617	1	104796651	miRBase:MI0008027	miRNA
cfa-miR-8854	MI0027945_1	chr16	-	23989891	23989915	1	1	1	1	1	1	1	1	1	104794992	miRBase:MI0027945	miRNA
cfa-miR-8799d	MI0027934_1	chr16	-	26379807	26379831	1	1	1	1	1	1	1	1	1	104794985	miRBase:MI0027934	miRNA
cfa-miR-8856	MI0027947_1	chr16	+	34814803	34814826	1	1	1	1	1	1	1	1	1	104794993	miRBase:MI0027947	miRNA
cfa-miR-8848	MI0027937_1	chr16	-	35465047	35465071	1	1	1	1	1	1	1	1	1	104796993	miRBase:MI0027937	miRNA
cfa-miR-383	MI0008026_1	chr16	-	38173762	38173783	1.08785	53.8315	72.0887	1	1	8.88631	1	1	1	100886118	miRBase:MI0008026	miRNA
cfa-miR-135b	MI0010334_1	chr38	-	1926610	1926632	55.4804	1	1.38632	6.95622	909.604	22.4089	29.8353	22.3766	1	100885983	miRBase:MI0010334	miRNA
cfa-miR-215	MI0010343_1	chr38	-	14895154	14895175	1.08785	1	1	4.63748	5.53371	1.15908	4.16306	3.58025	1	100885987	miRBase:MI0010343	miRNA
cfa-miR-194	MI0008091_1	chr38	-	14895437	14895458	2.1757	1	2.77264	2.31874	13.1426	1.54544	1	1.79012	1	100885923	miRBase:MI0008091	miRNA
cfa-miR-664	MI0008090_1	chr38	-	14977069	14977090	1.08785	1	1	2.31874	1	1	2.08153	1	1	100886129	miRBase:MI0008090	miRNA
cfa-miR-8798	MI0027878_1	chr38	-	17579234	17579255	1	1	1	1	1	1	1	1	1	104797405	miRBase:MI0027878	miRNA
cfa-miR-599	MI0010418_1	chr13	-	1538943	1538962	1	1	1	1	1	1	1	1	1	100886027	miRBase:MI0010418	miRNA
cfa-miR-875	MI0010430_1	chr13	-	1539123	1539144	1	1	1	1	1	1	1	1	1	100886167	miRBase:MI0010430	miRNA
cfa-miR-8836	MI0027922_1	chr13	+	9751690	9751709	1	1	1	1	1	1	1	1	1	104796229	miRBase:MI0027922	miRNA
cfa-miR-30b	MI0008013_1	chr13	-	30906076	30906097	73.9739	8.49971	2.77264	16.2312	929.664	113.59	47.8752	20.5864	1	100886171	miRBase:MI0008013	miRNA
cfa-miR-30d	MI0008012_1	chr13	-	30910342	30910365	5264.11	1549.78	1857.67	8219.93	19747.7	1494.06	9835.22	6742.51	1	100885883	miRBase:MI0008012	miRNA
cfa-miR-151	MI0008011_1	chr13	-	35353724	35353744	1	1	1	1	1	1	1	1	1	100886078	miRBase:MI0008011	miRNA
cfa-miR-8880	MI0027977_1	chr13	-	40256943	40256966	1	1	1	1	1	1	1	1	1	104797001	miRBase:MI0027977	miRNA
cfa-miR-8880	MI0027977_2_1	chr13	+	40692920	40692943	1	1	1	1	1	1	1	1	1		miRBase:MI0027977_2	miRNA
cfa-miR-29b	MI0008021_1	chr14	+	6184499	6184521	36.9869	2.83324	42.9759	20.8687	132.117	35.9316	9.7138	8.05556	1	100886079	miRBase:MI0008021	miRNA
cfa-miR-29a	MI0008022_1	chr14	+	6184882	6184903	1330.44	237.992	210.721	1296.18	5095.16	1276.54	496.791	674.877	1	100885888	miRBase:MI0008022	miRNA
cfa-miR-335	MI0008020_1	chr14	-	6444896	6444918	3.26355	5.66647	4.15896	6.95622	201.289	1.15908	12.4892	7.1605	1	100886117	miRBase:MI0008020	miRNA
cfa-miR-183	MI0008017_1	chr14	+	7068542	7068563	1676.38	14.1662	40.2033	4236.34	4496.14	800.54	2959.93	1537.72	1	100885886	miRBase:MI0008017	miRNA
cfa-miR-96	MI0010356_1	chr14	+	7068767	7068789	50.0411	1	9.70424	51.0123	617.7	135.613	36.7737	16.1111	1	100885994	miRBase:MI0010356	miRNA
cfa-miR-182	MI0010336_1	chr14	+	7072722	7072745	2108.26	70.8309	34.658	1813.25	12044.8	2608.71	3465.75	1904.69	1	100886178	miRBase:MI0010336	miRNA
cfa-miR-129	MI0008019_1	chr14	-	8165154	8165174	292.632	16.9994	117.837	11.5937	15.9094	130.976	58.9767	112.778	1	100886044	miRBase:MI0008019	miRNA
cfa-miR-592	MI0010417_1	chr14	+	9182254	9182276	1	1	1	1	1	1	1	1	1	100886026	miRBase:MI0010417	miRNA
cfa-miR-653	MI0010423_1	chr14	-	18979526	18979546	1	1	1	1	1	1	1	1	1	100886101	miRBase:MI0010423	miRNA
cfa-miR-489	MI0010355_1	chr14	-	18980191	18980212	1	1	1	1	1	1	1	1	1	100886188	miRBase:MI0010355	miRNA
cfa-miR-8841	MI0027986_1	chr14	-	22318777	22318801	1	1	1	1	1	1	1	1	1	104797003	miRBase:MI0027986	miRNA
cfa-miR-148a	MI0008018_1	chr14	-	39301847	39301868	10652.2	59424.3	120309	3858.38	10582.5	13067.1	32165.2	18539.4	1	100885887	miRBase:MI0008018	miRNA
cfa-miR-196b	MI0008016_1	chr14	-	40344040	40344062	10.8785	22.6659	26.3401	4.63748	1	8.88631	3.46921	1	1	100885885	miRBase:MI0008016	miRNA
cfa-miR-8797	MI0027877_1	chr36	+	1546440	1546462	1	1	1	1	1	1	1	1	1	104796981	miRBase:MI0027877	miRNA
cfa-miR-10b	MI0010331_1	chr36	+	19958932	19958953	1	1	5.54528	1	1	1	1.38769	1	1	100886149	miRBase:MI0010331	miRNA
cfa-miR-8796	MI0027876_1	chr36	-	21115563	21115587	1	1	1	1	1	1	1	1	1	104794949	miRBase:MI0027876	miRNA
cfa-miR-8857	MI0027948_1	chr19	+	13642521	13642543	1	1	1	1	1	1	1	1	1	104796995	miRBase:MI0027948	miRNA
cfa-miR-128	MI0008032_1	chr19	+	38435991	38436011	927.937	787.64	1469.5	1729.78	3085.04	419.202	1058.11	1375.71	1	100886046	miRBase:MI0008032	miRNA
cfa-miR-8846	MI0027933_1	chr17	+	7152987	7153011	1	1	1	1	1	1	1	1	1	104796992	miRBase:MI0027933	miRNA
cfa-miR-8845	MI0027932_1	chr17	+	13107300	13107319	1	1	1	1	1	1	1	1	1	104794984	miRBase:MI0027932	miRNA
cfa-miR-1301	MI0027930_1	chr17	-	19575833	19575857	11.9664	2.83324	11.0906	13.9124	50.4951	11.9772	9.01996	21.4815	1	104794983	miRBase:MI0027930	miRNA
cfa-miR-1837	MI0008028_1	chr17	-	21491603	21491624	1	1	1	1	1	1	1	1	1	100885891	miRBase:MI0008028	miRNA
cfa-miR-1837	MI0015961_1	chr17	-	21620453	21620474	1	1	1	1	1	1	1	1	1	100886103	miRBase:MI0015961	miRNA
cfa-miR-8843	MI0027929_1	chr17	-	38744588	38744612	1	1	1	1	1	1	1	1	1	104794982	miRBase:MI0027929	miRNA
cfa-miR-8842	MI0027928_1	chr17	-	51412672	51412694	1	1	1	1	1	1	1	1	1	104796991	miRBase:MI0027928	miRNA
cfa-miR-8844	MI0027931_1	chr17	-	61805729	61805749	1	1	1	1	1	1	1	1	1	104797477	miRBase:MI0027931	miRNA
cfa-miR-210	MI0010341_1	chr18	-	25675471	25675493	1.08785	1	1	1	1	1	3.46921	1	1	100886151	miRBase:MI0010341	miRNA
cfa-miR-129	MI0008030_1	chr18	-	26154576	26154596	292.632	16.9994	117.837	11.5937	15.9094	131.363	58.9767	112.778	1	100886080	miRBase:MI0008030	miRNA
cfa-miR-1343	MI0027953_1	chr18	-	32990119	32990141	2.1757	11.3329	40.2033	51.0123	134.884	10.8181	24.9783	29.5371	1	104796452	miRBase:MI0027953	miRNA
cfa-miR-130a	MI0008029_1	chr18	-	38543618	38543639	3.26355	2.83324	6.9316	13.9124	145.952	8.49994	12.4892	5.37037	1	100885892	miRBase:MI0008029	miRNA
cfa-miR-8861	MI0027952_1	chr18	-	43669016	43669037	1	1	1	1	1	1	1	1	1	104796996	miRBase:MI0027952	miRNA
cfa-miR-483	MI0010400_1	chr18	-	46298400	46298420	1	1	1	1	1	1	1	1	1	100886017	miRBase:MI0010400	miRNA
cfa-miR-8859a	MI0027950_1	chr18	-	46690410	46690431	1138.98	283.324	285.582	275.93	3100.95	300.203	1822.03	972.038	1	104794995	miRBase:MI0027950	miRNA
cfa-miR-8859b	MI0027954_1	chr18	-	46690581	46690602	241.503	31.1656	133.087	30.1436	222.04	26.2726	301.128	93.0864	1	104794997	miRBase:MI0027954	miRNA
cfa-miR-8860	MI0027951_1	chr18	-	47168353	47168377	1	1	1	1	1	1	1	1	1	104794996	miRBase:MI0027951	miRNA
cfa-miR-8858	MI0027949_1	chr18	-	51707376	51707397	1	1	1	1	1	1	1	1	1	104794994	miRBase:MI0027949	miRNA
cfa-miR-192	MI0008031_1	chr18	+	52281129	52281149	85.9402	42.4985	67.9297	408.098	408.111	38.2498	208.847	190.648	1	100885893	miRBase:MI0008031	miRNA
cfa-miR-208a	MI0010365_1	chr8	-	3636925	3636946	1	1	1	1	1	1	1	1	1	100886096	miRBase:MI0010365	miRNA
cfa-miR-208b	MI0010366_1	chr8	-	3665170	3665191	1	1	1	2.31874	1	1	1	1	1	100885999	miRBase:MI0010366	miRNA
cfa-miR-8883	MI0027982_1	chr8	+	32848248	32848272	1	1	1	1	1	1	1	1	1	104796455	miRBase:MI0027982	miRNA
cfa-miR-8884	MI0027983_1	chr8	-	53823717	53823738	11.9664	25.4991	29.1127	2.31874	65.0211	8.49994	14.5707	17.0062	1	104795015	miRBase:MI0027983	miRNA
cfa-miR-342	MI0008128_1	chr8	+	68424696	68424718	1	1	1	1	1	1	1	1	1	100885942	miRBase:MI0008128	miRNA
cfa-miR-345	MI0008129_1	chr8	+	68592486	68592506	1	1	1	16.2312	10.3757	1	9.7138	1	1	100885943	miRBase:MI0008129	miRNA
cfa-miR-493	MI0008130_1	chr8	+	69094392	69094412	1	1	1	1	1	1	1	1	1	100885944	miRBase:MI0008130	miRNA
cfa-miR-665	MI0010433_1	chr8	+	69097941	69097960	1	1	1	1	1	1	1	1	1	100886035	miRBase:MI0010433	miRNA
cfa-miR-433	MI0008131_1	chr8	+	69103890	69103911	32.6355	1	1	6.95622	1	1	4.16306	2.68519	1	100886088	miRBase:MI0008131	miRNA
cfa-miR-127	MI0008132_1	chr8	+	69104976	69104997	116.4	5.66647	12.4769	88.1121	3.45857	1	29.8353	19.6914	1	100886107	miRBase:MI0008132	miRNA
cfa-miR-432	MI0010403_1	chr8	+	69106428	69106450	18.4935	5.66647	13.8632	41.7373	1	1	11.7953	6.26544	1	100886099	miRBase:MI0010403	miRNA
cfa-miR-136	MI0008133_1	chr8	+	69106615	69106637	2.1757	1	1	1	1	1	2.08153	1	1	100885945	miRBase:MI0008133	miRNA
cfa-miR-370	MI0010388_1	chr8	+	69132833	69132854	14.1421	1	1	6.95622	1	1	10.4076	1.79012	1	100886159	miRBase:MI0010388	miRNA
cfa-miR-379	MI0008134_1	chr8	+	69253808	69253828	68.5346	1	11.0906	23.1874	455.839	1	18.7338	3.58025	1	100886137	miRBase:MI0008134	miRNA
cfa-miR-411	MI0008135_1	chr8	+	69255094	69255115	17.4056	5.66647	1.38632	6.95622	138.343	1	1	1.79012	1	100885946	miRBase:MI0008135	miRNA
cfa-miR-299	MI0010384_1	chr8	+	69255554	69255575	1	1	1	1	5.53371	1	1	1	1	100886008	miRBase:MI0010384	miRNA
cfa-miR-380	MI0008136_1	chr8	+	69256800	69256820	1	1	1	1	8.99228	1	1	1	1	100885947	miRBase:MI0008136	miRNA
cfa-miR-323	MI0008137_1	chr8	+	69257529	69257549	14.1421	1	1	6.95622	39.4277	1	5.55074	2.68519	1	100885948	miRBase:MI0008137	miRNA
cfa-miR-758	MI0010424_1	chr8	+	69257831	69257852	1	1	1	1	19.368	1	1	1	1	100886030	miRBase:MI0010424	miRNA
cfa-miR-329b	MI0010398_1	chr8	+	69258577	69258598	3.26355	1	1	4.63748	30.4354	1	1	1	1	100886070	miRBase:MI0010398	miRNA
cfa-miR-329a	MI0008138_1	chr8	+	69258855	69258877	1	1	1	1	1	1	1	1	1	100886056	miRBase:MI0008138	miRNA
cfa-miR-494	MI0010404_1	chr8	+	69261432	69261453	13.0542	1	1	4.63748	147.335	1	1	1	1	100886071	miRBase:MI0010404	miRNA
cfa-miR-543	MI0008139_1	chr8	+	69263442	69263463	8.70281	1	9.70424	217.962	28.3603	1	10.4076	7.1605	1	100886138	miRBase:MI0008139	miRNA
cfa-miR-495	MI0008140_1	chr8	+	69265205	69265226	3.26355	1	1	25.5061	29.052	1	1	3.58025	1	100885949	miRBase:MI0008140	miRNA
cfa-miR-3958	MI0027985_1	chr8	+	69267212	69267234	1.08785	1	1	1	2.07514	1	1	1	1	104795017	miRBase:MI0027985	miRNA
cfa-miR-376a	MI0008141_1	chr8	+	69269790	69269810	1	1	1	1	26.9768	1	1	1	1	100886186	miRBase:MI0008141	miRNA
cfa-miR-376c	MI0010387_1	chr8	+	69270115	69270136	1	1	1	1	1	1	1	1	1	100886069	miRBase:MI0010387	miRNA
cfa-miR-376a	MI0008142_1	chr8	+	69270536	69270556	1	1	1	1	26.9768	1	1	1	1	100885950	miRBase:MI0008142	miRNA
cfa-miR-376b	MI0010386_1	chr8	+	69270918	69270939	1	1	1	1	1.38343	1	1	1	1	100886009	miRBase:MI0010386	miRNA
cfa-miR-376a	MI0008143_1	chr8	+	69271296	69271316	1	1	1	1	26.9768	1	1	1	1	100886139	miRBase:MI0008143	miRNA
cfa-miR-300	MI0010428_1	chr8	+	69271820	69271841	1	1	1	1	1	1	1	1	1	100886074	miRBase:MI0010428	miRNA
cfa-miR-1185	MI0027980_1	chr8	+	69273276	69273297	4.3514	1	1	1	43.578	1	1	1	1	104795014	miRBase:MI0027980	miRNA
cfa-miR-381	MI0010390_1	chr8	+	69275031	69275052	146.86	2.83324	11.0906	37.0998	1220.18	1	45.7936	16.1111	1	100886011	miRBase:MI0010390	miRNA
cfa-miR-487b	MI0008144_1	chr8	+	69275532	69275553	8.70281	1	1	1	38.736	1	1	1	1	100886057	miRBase:MI0008144	miRNA
cfa-miR-539	MI0010408_1	chr8	+	69276318	69276339	1	1	1	1	2.76686	1	1	1	1	100886163	miRBase:MI0010408	miRNA
cfa-miR-889	MI0027984_1	chr8	+	69276919	69276940	14.1421	2.83324	9.70424	1	162.553	1	5.55074	1	1	104795016	miRBase:MI0027984	miRNA
cfa-miR-544	MI0010409_1	chr8	+	69277710	69277731	1	1	1	1	1	1	1	1	1	100886022	miRBase:MI0010409	miRNA
cfa-miR-487a	MI0010401_1	chr8	+	69281126	69281146	1.08785	1	1	1	4.842	1	1	1	1	100886018	miRBase:MI0010401	miRNA
cfa-miR-382	MI0008145_1	chr8	+	69283158	69283179	6.52711	1	1	16.2312	26.2851	1	1	1	1	100885951	miRBase:MI0008145	miRNA
cfa-miR-134	MI0010382_1	chr8	+	69283503	69283524	5.43926	1	1.38632	1	80.2388	1	1.38769	1	1	100886158	miRBase:MI0010382	miRNA
cfa-miR-485	MI0008146_1	chr8	+	69284239	69284261	5.43926	1	1	2.31874	31.8188	1	2.77537	1	1	100885952	miRBase:MI0008146	miRNA
cfa-miR-496	MI0010405_1	chr8	+	69289461	69289482	1	1	1	1	2.07514	1	1	1	1	100886019	miRBase:MI0010405	miRNA
cfa-miR-377	MI0010389_1	chr8	+	69290943	69290964	1	1	1	1	2.76686	1	1	1	1	100886010	miRBase:MI0010389	miRNA
cfa-miR-409	MI0008147_1	chr8	+	69293815	69293835	1	1	1	1	1	1	1	1	1	100885953	miRBase:MI0008147	miRNA
cfa-miR-369	MI0008148_1	chr8	+	69294108	69294128	1	1	1	1	1	1	1	1	1	100885954	miRBase:MI0008148	miRNA
cfa-miR-410	MI0008149_1	chr8	+	69294412	69294432	5.43926	1	1	6.95622	40.8111	1	1	1.79012	1	100886140	miRBase:MI0008149	miRNA
cfa-miR-8882	MI0027981_1	chr8	-	70657112	70657136	1	1	1	1	1	1	1	1	1	104797002	miRBase:MI0027981	miRNA
cfa-miR-203	MI0010363_1	chr8	+	71774302	71774323	3.26355	11.3329	1	878.802	624.617	7.72722	2.77537	8.05556	1	100886155	miRBase:MI0010363	miRNA
cfa-miR-338	MI0008163_1	chr9	+	918688	918710	3.26355	1	1	1	44.9614	1.15908	1	1	1	100885961	miRBase:MI0008163	miRNA
cfa-miR-6516	MI0027991_1	chr9	-	3776828	3776852	1.08785	1	1	1	2.76686	1	1.38769	1	1	104795020	miRBase:MI0027991	miRNA
cfa-miR-8886	MI0027988_1	chr9	+	4378744	4378768	1	1	1	1	1	1	1	1	1	104796232	miRBase:MI0027988	miRNA
cfa-miR-8885	MI0027987_1	chr9	+	9429655	9429679	1	1	1	1	1	1	1	1	1	104795018	miRBase:MI0027987	miRNA
cfa-miR-8841	MI0027927_1	chr9	-	10288961	10288985	1	1	1	1	1	1	1	1	1	104794981	miRBase:MI0027927	miRNA
cfa-miR-8888	MI0027990_1	chr9	-	22156141	22156163	1	1	1	1	1	1	1	1	1	104797479	miRBase:MI0027990	miRNA
cfa-miR-152	MI0008162_1	chr9	-	24335161	24335181	617.899	594.98	937.152	60.2872	14.526	466.338	1454.99	793.92	1	100886059	miRBase:MI0008162	miRNA
cfa-miR-10a	MI0008161_1	chr9	-	24842212	24842233	163.178	1699.94	4175.6	132.168	2.07514	12.7499	191.501	16.1111	1	100885960	miRBase:MI0008161	miRNA
cfa-miR-196a	MI0010360_1	chr9	-	24895721	24895742	5.43926	2.83324	4.15896	6.95622	746.36	11.9772	40.2429	20.5864	1	100886066	miRBase:MI0010360	miRNA
cfa-miR-1844	MI0008164_1	chr9	+	32760904	32760923	1	1	1	1	1	1	1	1	1	100885962	miRBase:MI0008164	miRNA
cfa-miR-142	MI0008160_1	chr9	-	32977435	32977455	1.08785	19.8327	1	27.8249	1	1	1	1	1	100886090	miRBase:MI0008160	miRNA
cfa-miR-454	MI0010426_1	chr9	-	33714197	33714218	1	1	1	1	13.1426	1.93181	1	1	1	100886031	miRBase:MI0010426	miRNA
cfa-miR-301a	MI0010348_1	chr9	-	33724584	33724606	1.08785	2.83324	1	2.31874	16.6011	1	1	1	1	100886065	miRBase:MI0010348	miRNA
cfa-miR-21	MI0008165_1	chr9	+	34340550	34340571	227746	68094	156457	46826.9	482441	206329	394567	261079	1	100886143	miRBase:MI0008165	miRNA
cfa-miR-632	MI0010422_1	chr9	-	40612605	40612623	1	1	1	1	1	1	1	1	1	100886073	miRBase:MI0010422	miRNA
cfa-miR-365	MI0001647_1	chr9	-	41303114	41303135	43.5141	19.8327	12.4769	9.27496	94.0731	44.8179	68.6904	93.9815	1	100886170	miRBase:MI0001647	miRNA
cfa-miR-193a	MI0008159_1	chr9	-	41316515	41316536	182.759	152.995	331.331	229.555	142.493	107.408	330.963	386.667	1	100886142	miRBase:MI0008159	miRNA
cfa-miR-451	MI0010367_1	chr9	-	43030895	43030916	1	25.4991	8.31792	41.7373	1	1	1	1.79012	1	100886179	miRBase:MI0010367	miRNA
cfa-miR-144	MI0008158_1	chr9	-	43031035	43031056	1	1	1	9.27496	1	1	1	1.79012	1	100885959	miRBase:MI0008158	miRNA
cfa-miR-423a	MI0008166_1	chr9	+	44155913	44155935	724.509	677.143	2725.51	786.053	789.937	299.044	2011.45	1048.12	1	100885963	miRBase:MI0008166	miRNA
cfa-miR-22	MI0008157_1	chr9	-	45852534	45852555	5306.54	694.143	3745.84	2295.55	9102.27	6131.16	8627.24	7284.91	1	100885958	miRBase:MI0008157	miRNA
cfa-miR-132	MI0008156_1	chr9	-	46153531	46153553	62.0075	19.8327	8.31792	1	33.2023	46.3633	201.214	75.1852	1	100886058	miRBase:MI0008156	miRNA
cfa-miR-212	MI0008155_1	chr9	-	46153952	46153974	3.26355	1	1	1	3.45857	4.24997	11.7953	8.05556	1	100885957	miRBase:MI0008155	miRNA
cfa-miR-8889	MI0027992_1	chr9	-	47791990	47792011	1	1	1	1	1	1	1	1	1	104797004	miRBase:MI0027992	miRNA
cfa-miR-126	MI0008154_1	chr9	-	48879476	48879496	2.1757	1	1	1	23.5183	8.88631	1	1	1	100886141	miRBase:MI0008154	miRNA
cfa-miR-8887	MI0027989_1	chr9	-	54627859	54627879	1	1	1	1	1	1	1	1	1	104795019	miRBase:MI0027989	miRNA
cfa-miR-219-5p	MI0008150_1	chr9	+	55139107	55139127	1	1	1	1	1	1	1	1	1	100886176	miRBase:MI0008150	miRNA
cfa-miR-219-3p	MI0008150_2	chr9	+	55139150	55139171	1	1	1	1	1	1	1	1	1	100886176	miRBase:MI0008150	miRNA
cfa-miR-199	MI0008151_1	chr9	+	55262392	55262412	16.3178	246.492	213.493	2.31874	6.91714	355.066	1.38769	1.79012	1	100886089	miRBase:MI0008151	miRNA
cfa-miR-181b	MI0008153_1	chr9	-	58301354	58301373	81.5888	53.8315	66.5434	401.142	1706.46	829.517	249.783	469.908	1	100885956	miRBase:MI0008153	miRNA
cfa-miR-181a	MI0008152_1	chr9	-	58302585	58302606	192.55	130.329	106.747	690.984	2980.6	2764.03	309.454	829.723	1	100885955	miRBase:MI0008152	miRNA
cfa-miR-1841	MI0008096_1	chr4	-	8702876	8702897	1.08785	1	1	27.8249	23.5183	1.15908	5.55074	2.68519	1	100886085	miRBase:MI0008096	miRNA
cfa-miR-1296	MI0028014_1	chr4	-	15180158	15180182	3.26355	1	1	1	20.0597	1.93181	9.01996	4.47531	1	104795034	miRBase:MI0028014	miRNA
cfa-miR-346	MI0010397_1	chr4	-	34073388	34073410	1.08785	1	1	1	1	1	1	1	1	100886161	miRBase:MI0010397	miRNA
cfa-miR-1271	MI0008095_1	chr4	-	36951059	36951078	1	1	1	1	1	1	1	1	1	100886174	miRBase:MI0008095	miRNA
cfa-miR-218	MI0008097_1	chr4	+	43010775	43010795	157.738	70.8309	94.2698	25.5061	926.897	43.6588	244.233	20.5864	1	100885926	miRBase:MI0008097	miRNA
cfa-miR-103	MI0008098_1	chr4	+	43182915	43182937	212.131	107.663	70.7024	197.093	2650.65	866.608	167.216	149.475	1	100885927	miRBase:MI0008098	miRNA
cfa-miR-146a	MI0008094_1	chr4	-	50248633	50248654	10.8785	16.9994	2.77264	185.499	98.2234	6.18178	21.5091	1444.63	1	100885925	miRBase:MI0008094	miRNA
cfa-miR-8902	MI0028013_1	chr4	+	50474028	50474052	1	1	1	1	1	1	1	1	1	104797008	miRBase:MI0028013	miRNA
cfa-miR-378	MI0008093_1	chr4	-	59276347	59276368	1	1	1	1	1	1	1	1	1	100886130	miRBase:MI0008093	miRNA
cfa-miR-145	MI0010359_1	chr4	-	59533178	59533200	76.1496	96.33	19.4085	1	1.38343	180.044	190.113	46.5432	1	100885996	miRBase:MI0010359	miRNA
cfa-miR-143	MI0008092_1	chr4	-	59534535	59534555	7203.75	43416.5	61468.1	459.11	128.659	12574.5	100702	28985.7	1	100885924	miRBase:MI0008092	miRNA
cfa-miR-8903	MI0028015_1	chr4	+	75786327	75786350	1	1	1	1	1	1	1	1	1	104797009	miRBase:MI0028015	miRNA
cfa-miR-8868	MI0027961_1	chr5	-	1012894	1012918	1	1	1	1	1	1	1	1	1	104795002	miRBase:MI0027961	miRNA
cfa-miR-99a	MI0008102_1	chr5	+	12047369	12047389	20486.4	11383.9	32409.4	7733	22442	4514.24	13548	14792.7	1	100885929	miRBase:MI0008102	miRNA
cfa-let-7a	MI0010328_1	chr5	+	12052802	12052823	11018.8	7479.74	17714.4	3962.72	29804.6	12933.8	10016.3	11677	1	100886093	miRBase:MI0010328	miRNA
cfa-miR-125b	MI0008103_1	chr5	+	12097672	12097693	4773.49	609.146	2394.18	5351.65	14218.9	2619.53	2485.34	3317.1	1	100885930	miRBase:MI0008103	miRNA
cfa-miR-8871	MI0027964_1	chr5	-	16420902	16420926	1	1	1	1	1	1	1	1	1	104795004	miRBase:MI0027964	miRNA
cfa-miR-34c	MI0008106_1	chr5	-	21558138	21558160	1.08785	1	1	2.31874	1.38343	8.88631	23.5907	8.05556	1	100885931	miRBase:MI0008106	miRNA
cfa-miR-34b	MI0010332_1	chr5	-	21558734	21558755	1	1	1	1	1	1	1	1	1	100885981	miRBase:MI0010332	miRNA
cfa-miR-8870	MI0027963_1	chr5	-	31002764	31002785	1	1	1	1	1	1	1	1	1	104795003	miRBase:MI0027963	miRNA
cfa-miR-195	MI0008105_1	chr5	-	32045489	32045510	28.2841	16.9994	15.2495	18.5499	17.2928	7.72722	9.7138	4.47531	1	100886132	miRBase:MI0008105	miRNA
cfa-miR-497	MI0008104_1	chr5	-	32045805	32045825	4.3514	1	20.7948	2.31874	3.45857	9.27267	9.7138	7.1605	1	100886086	miRBase:MI0008104	miRNA
cfa-miR-324	MI0010395_1	chr5	-	32192318	32192340	7.61496	1	2.77264	4.63748	26.9768	3.47725	12.4892	1.79012	1	100886014	miRBase:MI0010395	miRNA
cfa-miR-8867	MI0027960_1	chr5	+	32715913	32715935	1	1	1	1	1	1	1	1	1	104797478	miRBase:MI0027960	miRNA
cfa-miR-8872	MI0027965_1	chr5	-	41262616	41262640	1	1	1	1	1	1	1	1	1	104795005	miRBase:MI0027965	miRNA
cfa-miR-33b	MI0010358_1	chr5	+	41685180	41685199	1	1	1	1	1.38343	1	1	1	1	100885995	miRBase:MI0010358	miRNA
cfa-miR-8869	MI0027962_1	chr5	-	42890920	42890944	1	1	1	1	1	1	1	1	1	104796998	miRBase:MI0027962	miRNA
cfa-miR-101	MI0008107_1	chr5	+	45184809	45184828	316.565	413.652	605.822	953.002	1795	406.838	595.317	989.043	1	100886053	miRBase:MI0008107	miRNA
cfa-miR-200b	MI0010361_1	chr5	+	56368408	56368429	1	1	1	129.849	269.077	1	1	1	1	100885997	miRBase:MI0010361	miRNA
cfa-miR-200a	MI0010362_1	chr5	+	56369078	56369099	1	5.66647	1	231.874	379.751	1	1	1	1	100885998	miRBase:MI0010362	miRNA
cfa-miR-429	MI0001644_1	chr5	+	56370561	56370582	1	1	1	268.974	1127.49	1	1	1	1	100886110	miRBase:MI0001644	miRNA
cfa-miR-8866	MI0027959_1	chr5	+	57395529	57395553	1	1	1	1	1	1	1	1	1	104795001	miRBase:MI0027959	miRNA
cfa-miR-551a	MI0010411_1	chr5	-	58112721	58112741	1	1	1	1	1	1	1	1	1	100886023	miRBase:MI0010411	miRNA
cfa-miR-34a	MI0008101_1	chr5	-	62485876	62485897	7.61496	2.83324	8.31792	1	1	1	4.16306	2.68519	1	100886052	miRBase:MI0008101	miRNA
cfa-miR-140	MI0008100_1	chr5	-	79814256	79814276	35052.7	104.83	370.148	236.511	2394.71	587.269	18235.6	6360.31	1	100885928	miRBase:MI0008100	miRNA
cfa-miR-328	MI0008099_1	chr5	+	82166249	82166270	7.61496	16.9994	9.70424	2.31874	29.052	8.88631	12.4892	15.2161	1	100886131	miRBase:MI0008099	miRNA
cfa-miR-2387	MI0027966_1	chr6	-	5910333	5910356	1.08785	1	1.38632	2.31874	7.60885	1.15908	2.08153	1	1	104796231	miRBase:MI0027966	miRNA
cfa-miR-590	MI0008114_1	chr6	-	6186538	6186558	2.1757	2.83324	5.54528	1	137.651	21.2499	9.01996	1.79012	1	100886185	miRBase:MI0008114	miRNA
cfa-miR-106b	MI0008109_1	chr6	+	9498558	9498578	9.79066	1	1	34.7811	306.429	29.3634	6.93843	14.321	1	100885933	miRBase:MI0008109	miRNA
cfa-miR-93	MI0008110_1	chr6	+	9498780	9498802	242.591	39.6653	76.2476	236.511	1717.53	262.339	167.91	187.963	1	100886133	miRBase:MI0008110	miRNA
cfa-miR-25	MI0008111_1	chr6	+	9499030	9499051	282.841	682.81	931.607	718.809	2776.54	154.544	540.503	481.543	1	100885934	miRBase:MI0008111	miRNA
cfa-miR-589	MI0010416_1	chr6	+	12453875	12453896	1	1	1	1	1	1	1	1	1	100886072	miRBase:MI0010416	miRNA
cfa-miR-8873a	MI0027969_1	chr6	-	13982978	13983000	1	1	1	1	1	1	1	1	1	104795006	miRBase:MI0027969	miRNA
cfa-miR-8876	MI0027972_1	chr6	-	14518682	14518703	1	1	1	1	2.07514	1	1	1	1	104797000	miRBase:MI0027972	miRNA
cfa-miR-8879	MI0027975_1	chr6	+	15817488	15817510	1	1	1	1	1	1	1	1	1	104796454	miRBase:MI0027975	miRNA
cfa-miR-339	MI0008115_1	chr6	+	15853520	15853538	41.3383	2.83324	12.4769	9.27496	376.984	28.9771	21.5091	31.3272	1	104793936	miRBase:MI0008115	miRNA
cfa-miR-8875	MI0027971_1	chr6	-	21081136	21081160	1	1	1	1	1	1	1	1	1	104795008	miRBase:MI0027971	miRNA
cfa-miR-8878	MI0027974_1	chr6	+	21119807	21119831	1	1	1	1	1	1	1	1	1	104795010	miRBase:MI0027974	miRNA
cfa-miR-365	MI0001657_1	chr6	-	28873145	28873166	43.5141	19.8327	12.4769	9.27496	94.0731	45.2043	68.6904	93.9815	1	100885869	miRBase:MI0001657	miRNA
cfa-miR-193b	MI0008113_1	chr6	-	28878087	28878108	6.52711	2.83324	5.54528	1	7.60885	1.15908	4.16306	8.05556	1	100886054	miRBase:MI0008113	miRNA
cfa-miR-8874	MI0027970_1	chr6	-	31385136	31385159	1	1	1	1	1	1	1	1	1	104795007	miRBase:MI0027970	miRNA
cfa-miR-1842	MI0008116_1	chr6	+	38759035	38759055	5.43926	1	1	1	17.2928	1	3.46921	1	1	100886134	miRBase:MI0008116	miRNA
cfa-miR-8877	MI0027973_1	chr6	+	39752069	39752090	1	1	1	1	1	1	1	1	1	104795009	miRBase:MI0027973	miRNA
cfa-miR-8799f	MI0027968_1	chr6	-	40559242	40559265	1	1	1	1	1	1	1	1	1	104796453	miRBase:MI0027968	miRNA
cfa-miR-8799e	MI0027967_1	chr6	+	41017096	41017119	1	1	1	1	1	1	1	1	1	104796999	miRBase:MI0027967	miRNA
cfa-miR-8799e	MI0027976_1	chr6	-	41186029	41186052	1	1	1	1	1	1	1	1	1	104795011	miRBase:MI0027976	miRNA
cfa-miR-197	MI0008112_1	chr6	-	42271719	42271740	93.5552	67.9977	81.7929	20.8687	372.142	54.0906	36.0798	39.3827	1	100885935	miRBase:MI0008112	miRNA
cfa-miR-8880	MI0027977_3_1	chr6	+	43075794	43075817	1	1	1	1	1	1	1	1	1		miRBase:MI0027977_3	miRNA
cfa-miR-137	MI0008117_1	chr6	+	51640510	51640530	1.08785	1	1	2.31874	1	1	1	1	1	100885936	miRBase:MI0008117	miRNA
cfa-miR-186	MI0008108_1	chr6	+	74881615	74881636	649.447	124.662	371.534	950.683	4438.73	622.814	578.665	729.476	1	100885932	miRBase:MI0008108	miRNA
cfa-miR-181a	MI0008126_1	chr7	+	4055465	4055486	206.692	133.162	106.747	672.434	3048.38	2805.37	322.637	847.624	1	100886055	miRBase:MI0008126	miRNA
cfa-miR-181b	MI0008127_1	chr7	+	4055651	4055670	48.9533	39.6653	56.8391	343.173	1334.32	535.497	183.868	291.79	1	100886136	miRBase:MI0008127	miRNA
cfa-miR-29c	MI0008122_1	chr7	-	6588010	6588031	2.1757	1	1	9.27496	80.9305	3.86361	1.38769	1	1	100885939	miRBase:MI0008122	miRNA
cfa-miR-29c	MI0015960_1	chr7	-	6651339	6651360	2.1757	1	1	9.27496	80.9305	3.86361	1.38769	1	1	100886075	miRBase:MI0015960	miRNA
cfa-miR-29b	MI0008121_1	chr7	-	6651878	6651900	41.3383	2.83324	47.1349	69.5622	164.628	37.0907	13.8769	12.5309	1	100886135	miRBase:MI0008121	miRNA
cfa-miR-205	MI0010340_1	chr7	+	8090517	8090538	3.26355	5.66647	1	473.023	3.45857	1	1.38769	15.2161	1	100885986	miRBase:MI0010340	miRNA
cfa-miR-488	MI0010402_1	chr7	+	22597966	22597986	1	1	1	1	1	1	1	1	1	100886162	miRBase:MI0010402	miRNA
cfa-miR-1843	MI0008123_1	chr7	+	23539367	23539388	3.26355	1	1	1	2.07514	1.54544	4.16306	1	1	100886087	miRBase:MI0008123	miRNA
cfa-miR-199	MI0008124_1	chr7	+	26812804	26812824	129.454	1623.45	1096.58	18.5499	17.2928	1615.76	12.4892	4.47531	1	100885940	miRBase:MI0008124	miRNA
cfa-miR-214	MI0010342_1	chr7	+	26818629	26818650	1	65.1644	51.2939	2.31874	1	5.02269	1	1	1	100886064	miRBase:MI0010342	miRNA
cfa-miR-350	MI0008120_1	chr7	-	34314838	34314859	7.61496	1	1	1	6.22543	3.47725	3.46921	1	1	100886175	miRBase:MI0008120	miRNA
cfa-miR-7180	MI0027979_1	chr7	+	35996367	35996390	1	1	1	1	1	1	1	1	1	104795013	miRBase:MI0027979	miRNA
cfa-miR-8881	MI0027978_1	chr7	+	37488128	37488150	1	1	1	1	1	1	1	1	1	104795012	miRBase:MI0027978	miRNA
cfa-miR-9	MI0008125_1	chr7	+	41509404	41509426	251.294	2.83324	4.15896	338.536	5593.89	121.317	405.898	268.519	1	100885941	miRBase:MI0008125	miRNA
cfa-miR-92b	MI0008119_1	chr7	-	42338480	42338501	1	1	1	1	1	1	1	1	1	100885938	miRBase:MI0008119	miRNA
cfa-miR-190b	MI0010370_1	chr7	+	43037540	43037560	1	1	8.31792	1	17.9846	1	1	2.68519	1	100886001	miRBase:MI0010370	miRNA
cfa-miR-187	MI0010338_1	chr7	+	54261983	54262004	3.26355	1	1	1	2.07514	1	1	1	1	100885984	miRBase:MI0010338	miRNA
cfa-miR-1	MI0008118_1	chr7	+	66214418	66214438	181.671	1059.63	805.452	25.5061	108.599	25.1135	76.3227	351.76	1	100885937	miRBase:MI0008118	miRNA
cfa-miR-133a	MI0010326_1	chr7	+	66217538	66217559	8.70281	5.66647	2.77264	1	1.38343	1.15908	4.16306	1	1	100885978	miRBase:MI0010326	miRNA
cfa-miR-8865	MI0027958_1	chr7	-	80973911	80973933	15.2299	8.49971	31.8854	16.2312	2.76686	1.54544	3.46921	8.05556	1	104795000	miRBase:MI0027958	miRNA
cfa-miR-122	MI0008015_1	chr1	-	17593894	17593915	6.52711	5.66647	160.813	18357.5	123.817	3.09089	1703.38	1340.8	1	100886116	miRBase:MI0008015	miRNA
cfa-miR-8873b	MI0027993_1	chr1	-	44445019	44445043	1	1	1	1	1	1	1	1	1	104795021	miRBase:MI0027993	miRNA
cfa-miR-1836	MI0008014_1	chr1	-	49030671	49030693	1.08785	5.66647	1	2.31874	2.07514	1	1	1	1	100885884	miRBase:MI0008014	miRNA
cfa-miR-24	MI0008010_1	chr1	-	71677608	71677630	6520.58	2453.58	3615.52	2775.53	27887.1	3925.04	7075.81	7102.32	1	100885882	miRBase:MI0008010	miRNA
cfa-miR-27b	MI0008009_1	chr1	-	71678117	71678137	12007.7	4071.36	4670.51	21188.6	75456.3	4535.11	13385.6	26164.5	1	100886115	miRBase:MI0008009	miRNA
cfa-miR-23b	MI0008008_1	chr1	-	71678353	71678371	1652.45	651.644	944.084	475.341	17541.9	1793.49	2046.14	2281.51	1	100885881	miRBase:MI0008008	miRNA
cfa-miR-7	MI0008033_1	chr1	+	75509765	75509787	153.387	104.83	1061.92	544.904	8730.12	838.404	577.277	244.352	1	100886119	miRBase:MI0008033	miRNA
cfa-miR-204	MI0007993_1	chr1	+	86818494	86818515	320.916	11.3329	13.8632	1	14.526	200.521	115.872	321.327	1	100886077	miRBase:MI0007993	miRNA
cfa-miR-101	MI0007995_1	chr1	+	93194363	93194382	812.625	745.141	1350.28	2420.76	2703.91	555.201	1481.35	2079.23	1	100886042	miRBase:MI0007995	miRNA
cfa-let-7d	MI0027994_1	chr1	-	97902042	97902066	94.643	39.6653	87.3382	106.662	206.822	20.4771	83.955	72.5	1	104795022	miRBase:MI0027994	miRNA
cfa-let-7f	MI0008006_1	chr1	-	97903987	97904008	6014.73	6009.29	10157.6	864.889	24553.1	12286.7	4731.31	4634.63	1	100885880	miRBase:MI0008006	miRNA
cfa-miR-8893	MI0027999_1	chr1	+	98604031	98604051	1	1	1	1	1	1	1	1	1	104795025	miRBase:MI0027999	miRNA
cfa-miR-371	MI0007996_1	chr1	+	103406620	103406641	1	1	1	18.5499	14.526	9.27267	1	7.1605	1	100885874	miRBase:MI0007996	miRNA
cfa-miR-371	MI0007996_2_1	chr1	+	103606523	103606544	1	1	1	18.5499	14.526	9.27267	1	7.1605	1		miRBase:MI0007996_2	miRNA
cfa-miR-8891	MI0027996_1	chr1	+	104785575	104785598	1	1	1	1	1	1	1	1	1	104797005	miRBase:MI0027996	miRNA
cfa-miR-125a	MI0008005_1	chr1	-	105400311	105400332	189.286	138.829	604.436	422.01	2995.12	435.815	106.158	207.654	1	100885879	miRBase:MI0008005	miRNA
cfa-let-7e	MI0008004_1	chr1	-	105400785	105400806	182.759	249.325	731.977	81.1559	1636.59	413.406	112.403	130.679	1	100886114	miRBase:MI0008004	miRNA
cfa-miR-99b	MI0008003_1	chr1	-	105400963	105400984	1298.89	1059.63	2740.76	2279.32	9376.18	904.858	1542.41	1569.94	1	100886182	miRBase:MI0008003	miRNA
cfa-miR-150	MI0007998_1	chr1	+	106998756	106998777	1	8.49971	1	1	3.45857	1	1.38769	1	1	100886113	miRBase:MI0007998	miRNA
cfa-miR-8890	MI0027995_1	chr1	+	107121595	107121619	1	1	1	1	1	1	1	1	1	104795023	miRBase:MI0027995	miRNA
cfa-miR-769	MI0027998_1	chr1	-	109618365	109618387	1	1	1	1	4.15028	1	1	1	1	104795024	miRBase:MI0027998	miRNA
cfa-miR-330	MI0010392_1	chr1	+	109922155	109922176	1	1	1	1	1	1	1	1	1	100886160	miRBase:MI0010392	miRNA
cfa-miR-8892	MI0027997_1	chr1	+	113031383	113031407	1	1	1	1	1	1	1	1	1	104796456	miRBase:MI0027997	miRNA
cfa-miR-578	MI0010414_1	chr1	+	122413086	122413106	1	1	1	1	1	1	1	1	1	100886164	miRBase:MI0010414	miRNA
cfa-miR-8864	MI0027957_1	chr2	+	4216718	4216741	1	1	1	1	1	1	1	1	1	104796997	miRBase:MI0027957	miRNA
cfa-miR-8864	MI0028001_1	chr2	-	4601844	4601867	1	1	1	1	1	1	1	1	1	104797006	miRBase:MI0028001	miRNA
cfa-miR-8864	MI0028002_1	chr2	-	5658095	5658118	1	1	1	1	1	1	1	1	1	104795027	miRBase:MI0028002	miRNA
cfa-miR-8895	MI0028004_1	chr2	-	18385554	18385578	1	1	1	1	1	1	1	1	1	104796457	miRBase:MI0028004	miRNA
cfa-miR-449a	MI0001651_1	chr2	-	42542003	42542024	1	1	1	1	2.07514	1	1	1	1	100885868	miRBase:MI0001651	miRNA
cfa-miR-449b	MI0028007_1	chr2	-	42542084	42542105	1	1	1	1	1	1	1	1	1	104797007	miRBase:MI0028007	miRNA
cfa-miR-582	MI0010415_1	chr2	-	46497319	46497340	1	1	1	1	1	1	1	1	1	100886025	miRBase:MI0010415	miRNA
cfa-miR-8813	MI0028003_1	chr2	+	57407678	57407702	1	1	1	1	1	1	1	1	1	104795028	miRBase:MI0028003	miRNA
cfa-miR-138b	MI0008047_1	chr2	-	59454128	59454151	1	1	1	1	1	1	1	1	1	100885901	miRBase:MI0008047	miRNA
cfa-miR-8897	MI0028006_1	chr2	+	76050653	76050677	1	1	1	1	1	1	1	1	1	104795030	miRBase:MI0028006	miRNA
cfa-miR-8896	MI0028005_2_1	chr2	-	83927361	83927383	1	1	1	1	1	1	1	1	1		miRBase:MI0028005_2	miRNA
cfa-miR-8894	MI0028000_1	chr2	-	84472322	84472346	1	1	1	1	1	1	1	1	1	104795026	miRBase:MI0028000	miRNA
cfa-miR-9	MI0008081_1	chr3	+	19997697	19997719	251.294	2.83324	4.15896	338.536	5597.35	121.317	405.898	268.519	1	100885918	miRBase:MI0008081	miRNA
cfa-miR-8901	MI0028012_1	chr3	-	31262414	31262434	1	1	1	1	1	1	1	1	1	104796458	miRBase:MI0028012	miRNA
cfa-miR-8901	MI0028012_2_1	chr3	+	31617338	31617358	1	1	1	1	1	1	1	1	1		miRBase:MI0028012_2	miRNA
cfa-miR-8799g	MI0028008_1	chr3	-	32684305	32684328	1	1	1	1	1	1	1	1	1	104795031	miRBase:MI0028008	miRNA
cfa-miR-211	MI0010373_1	chr3	+	37882681	37882702	1	1	1	1	1	1	1	1	1	100886067	miRBase:MI0010373	miRNA
cfa-miR-7	MI0008085_1	chr3	+	51802454	51802476	140.333	82.1638	998.151	391.867	6309.82	649.473	475.976	152.161	1	100886084	miRBase:MI0008085	miRNA
cfa-miR-9	MI0008086_1	chr3	+	52410840	52410862	251.294	2.83324	4.15896	338.536	5596.66	121.317	405.898	268.519	1	100885920	miRBase:MI0008086	miRNA
cfa-miR-1839	MI0008087_1	chr3	+	54579698	54579719	36.9869	11.3329	9.70424	118.256	154.944	9.27267	67.3028	42.963	1	100885921	miRBase:MI0008087	miRNA
cfa-miR-8898	MI0028009_1	chr3	-	54657777	54657800	1	1	1	1	1	1	1	1	1	104795032	miRBase:MI0028009	miRNA
cfa-miR-184	MI0010337_1	chr3	-	57914449	57914470	7.61496	11.3329	1	16.2312	20.7514	1	36.0798	20.5864	1	100886094	miRBase:MI0010337	miRNA
cfa-miR-8900	MI0028011_1	chr3	-	58385167	58385189	1	1	1	1	1	1	1	1	1	104795033	miRBase:MI0028011	miRNA
cfa-miR-95	MI0010376_1	chr3	-	59867532	59867553	1	1	1	1	1	1	1	1	1	100886157	miRBase:MI0010376	miRNA
cfa-miR-574	MI0008080_1	chr3	-	73494062	73494083	302.423	305.99	142.791	6.95622	157.019	48.6815	362.88	119.043	1	100885917	miRBase:MI0008080	miRNA
cfa-miR-218	MI0008079_1	chr3	-	89044752	89044772	164.266	73.6641	97.0424	30.1436	964.941	49.0679	251.171	21.4815	1	100886127	miRBase:MI0008079	miRNA
cfa-miR-8899	MI0028010_1	chr3	+	91886986	91887008	1	1	1	1	1	1	1	1	1	104797406	miRBase:MI0028010	miRNA
cfa-miR-15a	MI0008048_1	chr22	+	1846880	1846900	6.52711	1	1	1	31.8188	13.5226	10.4076	5.37037	1	100886122	miRBase:MI0008048	miRNA
cfa-miR-16	MI0008049_1	chr22	+	1847020	1847041	64.1832	73.6641	16.6358	62.606	954.565	194.726	60.3643	62.6543	1	100886081	miRBase:MI0008049	miRNA
cfa-miR-8814	MI0027894_1	chr22	+	6109319	6109343	1	1	1	1	1	1	1	1	1	104796446	miRBase:MI0027894	miRNA
cfa-miR-759	MI0010437_1	chr22	+	9834903	9834924	1	1	1	1	1	1	1	1	1	100886037	miRBase:MI0010437	miRNA
cfa-miR-17	MI0008050_1	chr22	+	42478050	42478071	1.08785	1	2.77264	1	17.9846	1	1	1	1	100885902	miRBase:MI0008050	miRNA
cfa-miR-18a	MI0010324_1	chr22	+	42478151	42478172	1.08785	1	1	11.5937	52.5702	8.49994	4.8569	5.37037	1	100886062	miRBase:MI0010324	miRNA
cfa-miR-19a	MI0008051_1	chr22	+	42478333	42478355	3.26355	5.66647	5.54528	13.9124	118.975	19.7044	9.01996	6.26544	1	100886105	miRBase:MI0008051	miRNA
cfa-miR-20a	MI0008052_1	chr22	+	42478462	42478484	118.576	56.6647	49.9075	343.173	1552.9	289.385	166.522	197.809	1	100885903	miRBase:MI0008052	miRNA
cfa-miR-19b	MI0008054_1	chr22	+	42478635	42478656	21.757	22.6659	5.54528	27.8249	549.913	67.2268	57.5889	26.8519	1	100885904	miRBase:MI0008054	miRNA
cfa-miR-92a	MI0008055_1	chr22	+	42478751	42478772	1440.31	711.142	835.951	3508.25	3698.59	959.721	1756.12	1633.49	1	100886123	miRBase:MI0008055	miRNA
cfa-miR-8807	MI0027887_1	chr23	+	1777085	1777108	1	1	1	1	1	1	1	1	1	104796445	miRBase:MI0027887	miRNA
cfa-miR-138a	MI0008056_1	chr23	-	2223175	2223197	3.26355	1	1	4.63748	12.4509	1	1	1	1	100885905	miRBase:MI0008056	miRNA
cfa-miR-128	MI0008057_1	chr23	+	5826500	5826520	828.942	634.645	1244.92	1588.34	2732.96	366.271	934.606	1212.81	1	100885906	miRBase:MI0008057	miRNA
cfa-miR-26a	MI0008058_1	chr23	+	7747073	7747094	6861.08	5536.14	7835.48	700.259	19134.2	6255.19	3683.61	5486.73	1	100886048	miRBase:MI0008058	miRNA
cfa-miR-8806	MI0027886_1	chr23	-	12234964	12234986	1	1	1	1	1	1	1	1	1	104794956	miRBase:MI0027886	miRNA
cfa-miR-8808	MI0027888_1	chr23	+	49185485	49185505	1	1	1	1	1	1	1	1	1	104794957	miRBase:MI0027888	miRNA
cfa-miR-885	MI0010432_1	chr20	+	7968539	7968560	1	1	1	4.63748	1	1	1	1	1	100886102	miRBase:MI0010432	miRNA
cfa-miR-135a-5p	MI0010333_1	chr20	+	37461833	37461855	1	1	1	1	2.76686	1	1	1	1	100885982	miRBase:MI0010333	miRNA
cfa-let-7g	MI0008036_1	chr20	+	37501074	37501095	2285.57	2796.4	1865.99	1168.64	9632.81	4353.13	3594.8	3993.77	1	100886120	miRBase:MI0008036	miRNA
cfa-miR-8800	MI0027880_1	chr20	-	37964420	37964444	1	1	1	1	1	1	1	1	1	104794951	miRBase:MI0027880	miRNA
cfa-miR-8799a	MI0027879_1	chr20	+	38527839	38527862	1	1	1	1	1	1	1	1	1	104794950	miRBase:MI0027879	miRNA
cfa-miR-191	MI0008037_1	chr20	+	40144135	40144156	4097.94	651.644	1002.31	1289.22	4144.06	1432.63	2160.63	1839.35	1	100885896	miRBase:MI0008037	miRNA
cfa-miR-425	MI0008038_1	chr20	+	40144613	40144635	33.7234	2.83324	27.7264	95.0683	331.331	2.70453	21.5091	6.26544	1	100886172	miRBase:MI0008038	miRNA
cfa-miR-8801	MI0027881_1	chr20	+	43603655	43603679	1	1	1	1	1	1	1	1	1	104794952	miRBase:MI0027881	miRNA
cfa-miR-8803	MI0027883_1	chr20	-	44332283	44332303	1	1	1	1	1	1	1	1	1	104794954	miRBase:MI0027883	miRNA
cfa-miR-1199-3p	MI0020342_1	chr20	-	48441050	48441070	1	1	1	1	1	1	1	1	1	104794358	miRBase:MI0020342	miRNA
cfa-miR-1199-5p	MI0020342_2	chr20	-	48441095	48441114	1	1	1	1	1	1	1	1	1	104794358	miRBase:MI0020342	miRNA
cfa-miR-181d	MI0008035_1	chr20	-	48593199	48593221	137.069	53.8315	83.1792	864.889	1662.88	229.885	192.888	154.846	1	100885895	miRBase:MI0008035	miRNA
cfa-miR-181c	MI0008034_1	chr20	-	48593381	48593403	23.9327	1	6.9316	211.005	280.144	43.2724	15.9584	12.5309	1	100885894	miRBase:MI0008034	miRNA
cfa-miR-23a	MI0008039_1	chr20	+	48620368	48620386	4522.2	1056.8	537.892	294.48	13988.5	2825.85	8884.66	5394.54	1	100886183	miRBase:MI0008039	miRNA
cfa-miR-27a	MI0008040_1	chr20	+	48620596	48620615	1553.45	620.479	1215.8	3728.53	27666.5	1159.86	2035.73	2682.5	1	100885897	miRBase:MI0008040	miRNA
cfa-miR-24	MI0008041_1	chr20	+	48620723	48620745	6272.55	2416.75	3654.34	2673.51	27209.3	3780.54	6896.1	6950.16	1	100885898	miRBase:MI0008041	miRNA
cfa-miR-199	MI0008042_1	chr20	+	50410964	50410984	16.3178	246.492	213.493	2.31874	6.91714	355.066	1.38769	1.79012	1	100886121	miRBase:MI0008042	miRNA
cfa-miR-7	MI0010330_1	chr20	-	54993241	54993263	162.09	107.663	1064.69	633.016	8917.58	833.381	583.522	255.988	1	100886063	miRBase:MI0010330	miRNA
cfa-miR-8804	MI0027884_1	chr20	+	55100084	55100107	1	1	1	1	1	1	1	1	1	104796982	miRBase:MI0027884	miRNA
cfa-miR-8802	MI0027882_1	chr20	+	55613263	55613285	1	1	1	1	1	1	1	1	1	104794953	miRBase:MI0027882	miRNA
cfa-miR-8805	MI0027885_1	chr20	-	57347003	57347027	1	1	1	1	1	1	1	1	1	104794955	miRBase:MI0027885	miRNA
cfa-miR-8812	MI0027892_1	chr21	-	6284326	6284346	1	1	1	1	1	1	1	1	1	104794960	miRBase:MI0027892	miRNA
cfa-miR-708	MI0008043_1	chr21	+	19542577	19542599	1	1	1	1	1	1	1	1	1	100885899	miRBase:MI0008043	miRNA
cfa-miR-1838	MI0008044_1	chr21	+	20592019	20592039	1	1	1.38632	4.63748	3.45857	1	1	1	1	100886047	miRBase:MI0008044	miRNA
cfa-miR-326	MI0010393_1	chr21	+	23240518	23240537	1	1	1	1	1	1	1	1	1	100886013	miRBase:MI0010393	miRNA
cfa-miR-139	MI0008045_1	chr21	+	25597060	25597081	1	1	1	2.31874	1	1	1	1.79012	1	100885900	miRBase:MI0008045	miRNA
cfa-miR-8810	MI0027890_1	chr21	+	33645498	33645519	1	1	1	1	1	1	1	1	1	104794958	miRBase:MI0027890	miRNA
cfa-miR-8811	MI0027891_1	chr21	-	50309946	50309967	1	1	1	1	1	1	1	1	1	104794959	miRBase:MI0027891	miRNA
cfa-miR-8813	MI0027893_1	chr21	+	50752011	50752035	1	1	1	1	1	1	1	1	1	104796984	miRBase:MI0027893	miRNA
cfa-miR-8819	MI0027900_1	chr26	+	14526393	14526417	1	1	1	1	1	1	1	1	1	104796643	miRBase:MI0027900	miRNA
cfa-miR-8905	MI0028043_1	chr26	+	28860381	28860405	1	1	1	1	1	1	1	1	1	104797015	miRBase:MI0028043	miRNA
cfa-miR-1306	MI0008066_1	chr26	-	29255708	29255728	10.8785	5.66647	8.31792	23.1874	72.63	3.86361	14.5707	15.2161	1	100886125	miRBase:MI0008066	miRNA
cfa-miR-185	MI0008065_1	chr26	-	29296048	29296069	300.247	104.83	144.177	533.31	2071.68	226.408	261.579	201.389	1	100885910	miRBase:MI0008065	miRNA
cfa-miR-301b	MI0010349_1	chr26	+	30924145	30924167	1.08785	1	1	1	15.2177	1	1	1	1	100885990	miRBase:MI0010349	miRNA
cfa-miR-130b	MI0008064_1	chr26	+	30924470	30924491	1.08785	1	1	4.63748	23.5183	1	1.38769	1	1	100886173	miRBase:MI0008064	miRNA
cfa-miR-8905	MI0028043_2_1	chr26	-	31301117	31301141	1	1	1	1	1	1	1	1	1		miRBase:MI0028043_2	miRNA
cfa-miR-148b	MI0008069_1	chr27	-	975146	975167	201.252	269.158	866.45	417.373	1222.26	475.224	883.956	380.401	1	100885911	miRBase:MI0008069	miRNA
cfa-miR-615	MI0010419_1	chr27	-	1230497	1230515	2.1757	1	1.38632	4.63748	8.30057	1.15908	4.8569	4.47531	1	100886165	miRBase:MI0010419	miRNA
cfa-miR-196a	MI0008068_1	chr27	-	1270755	1270776	20.6692	14.1662	24.9538	9.27496	1566.04	19.7044	111.015	41.1729	1	100886184	miRBase:MI0008068	miRNA
cfa-miR-141	MI0010374_1	chr27	-	38081676	38081696	1	1	1	1	1	1	1	1	1	100886097	miRBase:MI0010374	miRNA
cfa-miR-200c	MI0008070_1	chr27	-	38082097	38082119	5.43926	25.4991	12.4769	2021.94	13903.4	1	2.08153	8.05556	1	100885912	miRBase:MI0008070	miRNA
cfa-miR-103	MI0010357_1	chr24	-	17468361	17468383	72.886	5.66647	6.9316	122.893	455.839	151.84	38.8552	25.9568	1	100886154	miRBase:MI0010357	miRNA
cfa-miR-499	MI0008059_1	chr24	+	24029549	24029569	92.4673	16.9994	18.0222	102.025	251.092	72.6359	40.2429	72.5	1	100886082	miRBase:MI0008059	miRNA
cfa-miR-1	MI0008060_1	chr24	+	46481116	46481136	181.671	1059.63	805.452	25.5061	108.599	25.1135	76.3227	351.76	1	100885907	miRBase:MI0008060	miRNA
cfa-miR-133c	MI0010325_1	chr24	+	46490552	46490572	8.70281	5.66647	2.77264	1	1.38343	1.15908	4.16306	1	1	100886148	miRBase:MI0010325	miRNA
cfa-miR-124	MI0008061_1	chr24	+	46916769	46916789	7.61496	1	1	2.31874	1	1	2.08153	2.68519	1	100886124	miRBase:MI0008061	miRNA
cfa-miR-8809	MI0027889_1	chr24	+	47407955	47407979	1	1	1	1	1	1	1	1	1	104796983	miRBase:MI0027889	miRNA
cfa-miR-8825	MI0027906_1	chr25	+	9793741	9793765	1	1	1	1	1	1	1	1	1	104794968	miRBase:MI0027906	miRNA
cfa-miR-8824	MI0027905_1	chr25	-	19022898	19022919	1	1	1	1	1	1	1	1	1	104794967	miRBase:MI0027905	miRNA
cfa-miR-8864	MI0028040_1	chr25	-	19949383	19949406	1	1	1	1	1	1	1	1	1	104795049	miRBase:MI0028040	miRNA
cfa-miR-8820	MI0027901_1	chr25	+	27536383	27536407	1	1	1	1	1	1	1	1	1	104794965	miRBase:MI0027901	miRNA
cfa-miR-124	MI0008062_1	chr25	+	28188302	28188322	7.61496	1	1	2.31874	1	1	2.08153	2.68519	1	100885908	miRBase:MI0008062	miRNA
cfa-miR-8821	MI0027902_1	chr25	-	28497425	28497446	1	1	1	1	1	1	1	1	1	104797476	miRBase:MI0027902	miRNA
cfa-miR-320	MI0008063_1	chr25	+	35016708	35016729	1205.34	756.474	1382.16	2954.07	1801.91	720.95	1343.97	1572.62	1	100885909	miRBase:MI0008063	miRNA
cfa-miR-8823	MI0027904_1	chr25	-	45165005	45165029	1	1	1	1	1	1	1	1	1	104796986	miRBase:MI0027904	miRNA
cfa-miR-8822	MI0027903_1	chr25	+	48871877	48871900	1	1	1	1	1	1	1	1	1	104794966	miRBase:MI0027903	miRNA
cfa-miR-149	MI0010383_1	chr25	+	50483534	50483556	31.5477	11.3329	33.2717	2.31874	40.1194	15.4544	24.9783	73.3951	1	100886007	miRBase:MI0010383	miRNA
cfa-miR-107	MI0008072_1	chr28	-	4484653	4484673	63.0954	14.1662	4.15896	125.212	347.932	91.9539	27.7537	23.2716	1	100885913	miRBase:MI0008072	miRNA
cfa-miR-8815	MI0027895_1	chr28	+	4705497	4705519	1	1	1	1	1	1	1	1	1	104794961	miRBase:MI0027895	miRNA
cfa-miR-8815	MI0027897_1	chr28	-	6819385	6819407	1	1	1	1	1	1	1	1	1	104794963	miRBase:MI0027897	miRNA
cfa-miR-146b	MI0008073_1	chr28	+	14940550	14940571	33.7234	48.165	40.2033	15044	241.408	21.2499	113.096	52.8087	1	100886126	miRBase:MI0008073	miRNA
cfa-miR-1307	MI0008071_1	chr28	-	15765927	15765948	117.488	22.6659	110.906	115.937	606.633	60.6587	228.968	119.938	1	100886049	miRBase:MI0008071	miRNA
cfa-miR-8816	MI0027896_1	chr28	+	15916990	15917013	1	1	1	1	1	1	1	1	1	104794962	miRBase:MI0027896	miRNA
cfa-miR-8817	MI0027898_1	chr28	-	37593962	37593978	1	1	1	1	1	1	1	1	1	104796985	miRBase:MI0027898	miRNA
cfa-miR-202	MI0010339_1	chr28	-	40842117	40842138	1	1	1	1	2.76686	1	1	1	1	100885985	miRBase:MI0010339	miRNA
cfa-miR-8818	MI0027899_1	chr28	+	41168776	41168800	1	1	1	1	1	1	1	1	1	104794964	miRBase:MI0027899	miRNA
cfa-miR-124	MI0008074_1	chr29	+	14264425	14264445	8.70281	1	1	2.31874	1	1	2.08153	2.68519	1	100885914	miRBase:MI0008074	miRNA
cfa-miR-8799b	MI0027907_1	chr29	+	29264073	29264096	1	1	1	1	1	1	1	1	1	104794969	miRBase:MI0027907	miRNA
cfa-miR-221	MI0008183_1	chrX	-	39523890	39523911	4934.49	229.492	400.647	255.061	5179.56	205.93	4567.57	1259.35	1	100885972	miRBase:MI0008183	miRNA
cfa-miR-222	MI0010346_1	chrX	-	39524540	39524560	4704.96	611.979	2631.24	475.341	4469.85	213.658	5956.64	1165.37	1	100886095	miRBase:MI0010346	miRNA
cfa-miR-532	MI0008184_1	chrX	+	42774680	42774701	473.215	158.661	415.896	463.748	457.223	98.9084	1171.21	472.593	1	100885973	miRBase:MI0008184	miRNA
cfa-miR-188	MI0010379_1	chrX	+	42775072	42775093	1	1	1	1	2.07514	1	1	1	1	100886068	miRBase:MI0010379	miRNA
cfa-miR-500	MI0008185_1	chrX	+	42779910	42779930	38.0748	19.8327	5.54528	25.5061	34.5857	11.5908	73.5473	31.3272	1	100885974	miRBase:MI0008185	miRNA
cfa-miR-362	MI0010385_1	chrX	+	42780369	42780392	9.79066	1	2.77264	1	20.0597	8.11358	3.46921	1	1	100886098	miRBase:MI0010385	miRNA
cfa-miR-660	MI0008186_1	chrX	+	42783965	42783986	62.0075	2.83324	6.9316	48.6935	94.0731	21.6362	38.8552	16.1111	1	100886061	miRBase:MI0008186	miRNA
cfa-miR-502	MI0008187_1	chrX	+	42785638	42785659	67.4468	28.3324	11.0906	78.8371	121.05	23.568	67.3028	43.858	1	100886147	miRBase:MI0008187	miRNA
cfa-miR-8791b	MI0028032_1	chrX	+	43758587	43758611	1	1	1	1	1	1	1	1	1	104796233	miRBase:MI0028032	miRNA
cfa-miR-98	MI0008182_1	chrX	-	45253751	45253772	257.821	110.496	273.105	48.6935	1146.86	258.089	195.664	181.698	1	100886146	miRBase:MI0008182	miRNA
cfa-miR-8834b	MI0028033_1	chrX	+	47487793	47487817	1	1	1	1	1	1	1	1	1	104796460	miRBase:MI0028033	miRNA
cfa-miR-8834a	MI0028031_1	chrX	-	48070480	48070502	1	1	1	1	1	1	1	1	1	104795045	miRBase:MI0028031	miRNA
cfa-miR-1468	MI0028025_1	chrX	-	49313434	49313456	1	1	1	1	1	1	1	1	1	104796459	miRBase:MI0028025	miRNA
cfa-miR-223	MI0010347_1	chrX	+	50838198	50838218	1	1	1	1	1	1	1	1	1	100886152	miRBase:MI0010347	miRNA
cfa-miR-676	MI0008188_1	chrX	+	54495387	54495407	1.08785	5.66647	8.31792	1	1	1	1	1	1	100886187	miRBase:MI0008188	miRNA
cfa-miR-421	MI0008181_1	chrX	-	57550055	57550076	32.6355	1	9.70424	32.4624	75.3968	6.9545	20.1214	13.4259	1	100885971	miRBase:MI0008181	miRNA
cfa-miR-374b	MI0008180_1	chrX	-	57550247	57550268	50.0411	14.1662	5.54528	2.31874	245.558	42.1134	77.0165	25.0617	1	100886177	miRBase:MI0008180	miRNA
cfa-miR-545	MI0010410_1	chrX	-	57590262	57590282	1	1	1	1	1	1	1	1	1	100886180	miRBase:MI0010410	miRNA
cfa-miR-374a	MI0008179_1	chrX	-	57590425	57590445	22.8449	62.3312	27.7264	1	161.169	31.6816	15.9584	8.05556	1	100885970	miRBase:MI0008179	miRNA
cfa-miR-384	MI0008178_1	chrX	-	59390415	59390436	1	1	1	1	1	1	1	1	1	100886092	miRBase:MI0008178	miRNA
cfa-miR-325	MI0010396_1	chrX	-	59443987	59444009	1	1	1	1	1	1	1	1	1	100886015	miRBase:MI0010396	miRNA
cfa-miR-361	MI0008177_1	chrX	-	66698739	66698760	1	1	1	1	1	1	1	1	1	100885969	miRBase:MI0008177	miRNA
cfa-let-7j	MI0008189_1	chrX	+	71568579	71568601	1	1	1	1	1	1	1	1	1	100885975	miRBase:MI0008189	miRNA
cfa-miR-8904a	MI0028018_1	chrX	+	76666607	76666628	1	1	1	1	1	1	1	1	1	104795037	miRBase:MI0028018	miRNA
cfa-miR-652	MI0008167_1	chrX	+	83271898	83271919	1	1	1	1	1	1	1	1	1	100885964	miRBase:MI0008167	miRNA
cfa-miR-764	MI0010436_1	chrX	+	87389803	87389821	1	1	1	1	1	1	1	1	1	100886168	miRBase:MI0010436	miRNA
cfa-miR-448	MI0001640_1	chrX	+	87558132	87558153	1	1	1	1	1	1	1	1	1	100885867	miRBase:MI0001640	miRNA
cfa-miR-8904b	MI0028026_1	chrX	+	93909557	93909581	1	1	1	1	1	1	1	1	1	104795041	miRBase:MI0028026	miRNA
cfa-miR-2483	MI0028023_1	chrX	-	96560944	96560965	11.9664	1	1	1	1	1	6.24459	1.79012	1	104795040	miRBase:MI0028023	miRNA
cfa-miR-363	MI0008176_1	chrX	-	104895657	104895679	617.899	5.66647	1	2.31874	2312.4	42.8861	899.914	66.2346	1	100886145	miRBase:MI0008176	miRNA
cfa-miR-92a	MI0008175_1	chrX	-	104895826	104895847	1409.85	679.977	806.839	3218.41	3256.59	924.949	1697.83	1620.06	1	100885968	miRBase:MI0008175	miRNA
cfa-miR-19b	MI0008174_1	chrX	-	104895962	104895983	22.8449	22.6659	5.54528	27.8249	563.747	68.7723	59.6705	26.8519	1	100886108	miRBase:MI0008174	miRNA
cfa-miR-20b	MI0010322_1	chrX	-	104896133	104896154	80.501	1	1	1	235.874	6.56814	71.4658	6.26544	1	100885976	miRBase:MI0010322	miRNA
cfa-miR-18b	MI0010323_1	chrX	-	104896387	104896408	1	1	1	1	8.30057	1	1.38769	1	1	100885977	miRBase:MI0010323	miRNA
cfa-miR-106a	MI0008173_1	chrX	-	104896553	104896574	1	1	1	1	1	1	1	1	1	100885967	miRBase:MI0008173	miRNA
cfa-miR-450b	MI0008172_1	chrX	-	105177324	105177344	1	1	1	1	1	1	1	1	1	100885966	miRBase:MI0008172	miRNA
cfa-miR-450a	MI0001655_1	chrX	-	105177492	105177513	1	1	1	1	1	1	1	1	1	100886076	miRBase:MI0001655	miRNA
cfa-miR-542	MI0008171_1	chrX	-	105178359	105178380	36.9869	5.66647	5.54528	30.1436	19.368	15.4544	50.6505	16.1111	1	100886144	miRBase:MI0008171	miRNA
cfa-miR-503	MI0008170_1	chrX	-	105183182	105183201	10.8785	14.1662	13.8632	120.574	40.1194	16.6135	48.569	20.5864	1	100886091	miRBase:MI0008170	miRNA
cfa-miR-424	MI0008169_1	chrX	-	105183437	105183457	4.3514	5.66647	11.0906	9.27496	9.68399	6.18178	16.6522	5.37037	1	100885965	miRBase:MI0008169	miRNA
cfa-miR-504	MI0010406_1	chrX	-	108693112	108693133	6.52711	5.66647	27.7264	1	1	1	1	1	1	100886020	miRBase:MI0010406	miRNA
cfa-miR-505	MI0010407_1	chrX	-	109866496	109866517	7.61496	2.83324	2.77264	4.63748	47.0365	6.9545	1.38769	4.47531	1	100886021	miRBase:MI0010407	miRNA
cfa-miR-8908c	MI0028037_1	chrX	-	114675834	114675857	1	1	1	1	1	1	1	1	1	104795048	miRBase:MI0028037	miRNA
cfa-miR-8908e	MI0028028_1	chrX	-	114676881	114676903	1	1	1	1	1	1	1	1	1	104795043	miRBase:MI0028028	miRNA
cfa-miR-8908b	MI0028016_1	chrX	-	114678505	114678527	1	1	1	1	1	1	1	1	1	104795035	miRBase:MI0028016	miRNA
cfa-miR-8908d	MI0028021_1	chrX	-	114679974	114679997	1	1	1	1	1	1	1	1.79012	1	104795038	miRBase:MI0028021	miRNA
cfa-miR-8908a-3p	MI0028039_1	chrX	-	114680909	114680933	1	1	1	1	1	1	1	1	1	104796461	miRBase:MI0028039	miRNA
cfa-miR-8908a-5p	MI0028039_2	chrX	-	114680946	114680970	1	1	1	1	6.22543	1	1	1	1	104796461	miRBase:MI0028039	miRNA
cfa-miR-8908a-3p	MI0028030_1	chrX	-	114684098	114684122	1	1	1	1	1	1	1	1	1	104795044	miRBase:MI0028030	miRNA
cfa-miR-8908a-5p	MI0028030_2	chrX	-	114684135	114684159	1	1	1	1	6.22543	1	1	1	1	104795044	miRBase:MI0028030	miRNA
cfa-miR-8908d	MI0028022_1	chrX	-	114686167	114686190	1	1	1	1	1	1	1	1.79012	1	104795039	miRBase:MI0028022	miRNA
cfa-miR-8908a-3p	MI0028034_1	chrX	-	114687028	114687052	1	1	1	1	1	1	1	1	1	104797013	miRBase:MI0028034	miRNA
cfa-miR-8908d	MI0028036_1	chrX	-	114688875	114688898	1	1	1	1	1	1	1	1.79012	1	104795047	miRBase:MI0028036	miRNA
cfa-miR-8908a-3p	MI0028038_1	chrX	-	114689811	114689835	1	1	1	1	1	1	1	1	1	104797014	miRBase:MI0028038	miRNA
cfa-miR-8908a-5p	MI0028038_2	chrX	-	114689848	114689872	1	1	1	1	6.22543	1	1	1	1	104797014	miRBase:MI0028038	miRNA
cfa-miR-8908f	MI0028019_1	chrX	-	114717136	114717160	1	1	1	1	1	1	1	1	1	104797480	miRBase:MI0028019	miRNA
cfa-miR-506	MI0028024_1	chrX	-	115652458	115652482	1	1	1	1	1	1	1	1	1	104797011	miRBase:MI0028024	miRNA
cfa-miR-507a	MI0028035_1	chrX	-	115652721	115652745	1	1	1	1	1	1	1	1	1	104795046	miRBase:MI0028035	miRNA
cfa-miR-508a	MI0028020_1	chrX	-	115658432	115658456	1	1	1	1	1	1	1	1	1	104797010	miRBase:MI0028020	miRNA
cfa-miR-508b	MI0028027_1	chrX	-	115658609	115658632	1	1	1	1	1	1	1	1	1	104795042	miRBase:MI0028027	miRNA
cfa-miR-507b	MI0028017_1	chrX	-	115665393	115665413	1	1	1	1	1	1	1	1	1	104795036	miRBase:MI0028017	miRNA
cfa-miR-514	MI0010375_1	chrX	-	115688019	115688041	1	1	1	1	1	1	1	1	1	100886004	miRBase:MI0010375	miRNA
cfa-miR-2114	MI0028029_1	chrX	+	118541359	118541382	1	1	1	1	1	1	1	1	1	104797012	miRBase:MI0028029	miRNA
cfa-miR-224	MI0008168_1	chrX	-	119925392	119925413	1	1	1	1	1	1	1	1	1	100886060	miRBase:MI0008168	miRNA
cfa-miR-452	MI0010399_1	chrX	-	119926429	119926450	1	2.83324	1.38632	2.31874	1	1	1	8.05556	1	100886016	miRBase:MI0010399	miRNA
cfa-miR-105a	MI0010377_1	chrX	-	120403244	120403263	8.70281	11.3329	1	1	1	1	1	1	1	100886005	miRBase:MI0010377	miRNA
cfa-miR-105b	MI0010378_1	chrX	-	120405397	120405416	1.08785	1	1	1	1	1	1	1	1	100886006	miRBase:MI0010378	miRNA
cfa-miR-718	MI0010438_1	chrX	-	121862625	121862645	1	1	1	1	1	1	1	1	1	100886038	miRBase:MI0010438	miRNA
cfa-miR-8792	MI0027872_1	chr30	-	3219381	3219405	1	1	1	1	1	1	1	1	1	104796980	miRBase:MI0027872	miRNA
cfa-miR-147	MI0010371_1	chr30	+	11800673	11800694	1	1	1	257.38	15.2177	1	1	1	1	100886002	miRBase:MI0010371	miRNA
cfa-miR-8791a	MI0027871_1	chr30	-	16018479	16018503	1	1	1	1	1	1	1	1	1	104794946	miRBase:MI0027871	miRNA
cfa-miR-628	MI0010420_1	chr30	-	20769760	20769781	4.3514	2.83324	4.15896	1	44.9614	3.86361	4.16306	4.47531	1	100886028	miRBase:MI0010420	miRNA
cfa-miR-190a	MI0010369_1	chr30	+	27433136	27433157	3.26355	1	1	1	5.53371	1	1	1	1	100886156	miRBase:MI0010369	miRNA
cfa-miR-631	MI0010421_1	chr30	-	38216589	38216608	1	1	1	1	1	1	1	1	1	100886029	miRBase:MI0010421	miRNA
cfa-miR-340	MI0010391_1	chr11	+	1704597	1704618	1544.75	150.162	56.8391	795.328	1016.82	313.339	1076.84	670.402	1	100886012	miRBase:MI0010391	miRNA
cfa-miR-8830	MI0027915_1	chr11	-	14017125	14017149	1	1	1	1	1	1	1	1	1	104794974	miRBase:MI0027915	miRNA
cfa-miR-8830	MI0027914_1	chr11	-	14017476	14017500	1	1	1	1	1	1	1	1	1	104794973	miRBase:MI0027914	miRNA
cfa-miR-8830	MI0027917_1	chr11	-	14017692	14017716	1	1	1	1	1	1	1	1	1	104794975	miRBase:MI0027917	miRNA
cfa-miR-874	MI0010429_1	chr11	-	25355365	25355386	1.08785	1	6.9316	11.5937	4.15028	1.93181	15.2645	10.7407	1	100886033	miRBase:MI0010429	miRNA
cfa-miR-491	MI0007997_1	chr11	+	40301000	40301020	1	1	1	1	1.38343	1	1	1	1	100885875	miRBase:MI0007997	miRNA
cfa-miR-31	MI0007994_1	chr11	-	40904474	40904496	1.08785	1	1	2.31874	347.932	8.88631	9.01996	10.7407	1	100885873	miRBase:MI0007994	miRNA
cfa-miR-8831	MI0027916_1	chr11	+	44895380	44895404	1	1	1	1	1	1	1	1	1	104796448	miRBase:MI0027916	miRNA
cfa-miR-872	MI0010439_1	chr11	+	45208771	45208791	1	1	1	1	1	1	1	1	1	100886039	miRBase:MI0010439	miRNA
cfa-miR-876	MI0010431_1	chr11	-	46819513	46819534	1	1	1	1	1	1	1	1	1	100886034	miRBase:MI0010431	miRNA
cfa-miR-207	MI0010434_1	chr11	+	50156621	50156643	1	1	1	1	1	1	1	1	1	100886181	miRBase:MI0010434	miRNA
cfa-miR-32	MI0007992_1	chr11	-	64197169	64197191	27.1963	2.83324	8.31792	20.8687	71.2465	6.9545	24.2845	5.37037	1	100886112	miRBase:MI0007992	miRNA
cfa-miR-455	MI0007999_1	chr11	+	68461911	68461932	278.49	62.3312	54.0665	1	21.4431	70.7041	299.046	132.469	1	100885876	miRBase:MI0007999	miRNA
cfa-miR-568	MI0010413_1	chr33	-	18506932	18506951	1	1	1	1	1	1	1	1	1	100886024	miRBase:MI0010413	miRNA
cfa-miR-6529	MI0027868_1	chr33	-	23649328	23649349	17.4056	1	9.70424	102.025	42.1945	2.70453	6.93843	3.58025	1	104796979	miRBase:MI0027868	miRNA
cfa-miR-8789	MI0027869_1	chr33	+	29672177	29672201	1	1	1	1	1	1	1	1	1	104794944	miRBase:MI0027869	miRNA
cfa-miR-219-5p	MI0008007_1	chr12	+	2670928	2670948	4.3514	1	1.38632	1	3.45857	1.15908	1	1	1	100886104	miRBase:MI0008007	miRNA
cfa-miR-8832	MI0027918_1	chr12	-	3200749	3200773	1	1	1	1	1	1	1	1	1	104796989	miRBase:MI0027918	miRNA
cfa-miR-206	MI0008002_1	chr12	+	19805561	19805582	1	2569.75	298.059	1	1	1	1	1	1	100885878	miRBase:MI0008002	miRNA
cfa-miR-30c	MI0008001_1	chr12	-	33757937	33757960	1838.47	439.152	324.399	30.1436	1833.04	543.61	353.166	596.112	1	100886043	miRBase:MI0008001	miRNA
cfa-miR-30a	MI0008000_1	chr12	-	33783934	33783956	21448.1	345.655	457.486	315.348	5849.82	292.475	17665.9	16308	1	100885877	miRBase:MI0008000	miRNA
cfa-miR-8835	MI0027921_1	chr12	-	36887595	36887618	1	1	1	1	1	1	1	1	1	104794978	miRBase:MI0027921	miRNA
cfa-miR-8834a	MI0027920_1	chr12	+	40720103	40720125	1	1	1	1	1	1	1	1	1	104794977	miRBase:MI0027920	miRNA
cfa-miR-8833	MI0027919_1	chr12	+	48374948	48374969	1	1	1	1	1	1	1	1	1	104794976	miRBase:MI0027919	miRNA
cfa-miR-8790	MI0027870_1	chr34	+	12372876	12372899	1	1	1	1	1	1	1	1	1	104794945	miRBase:MI0027870	miRNA
cfa-miR-28	MI0008082_1	chr34	+	20971557	20971578	1	1	1	1	1	1	1	1	1	100885919	miRBase:MI0008082	miRNA
cfa-miR-15b	MI0008083_1	chr34	+	26460663	26460682	7.61496	2.83324	2.77264	11.5937	246.942	34.7725	15.9584	11.6358	1	100886051	miRBase:MI0008083	miRNA
cfa-miR-16	MI0008084_1	chr34	+	26460807	26460828	70.7103	76.4974	16.6358	76.5184	1084.61	222.544	81.8735	83.2408	1	100886128	miRBase:MI0008084	miRNA
cfa-miR-551b	MI0010412_1	chr34	+	33292555	33292575	1	1	1	1	1	1	1	1	1	100886100	miRBase:MI0010412	miRNA
cfa-miR-99a	MI0008075_1	chr31	+	13258782	13258802	20453.8	11364.1	32351.2	7733	22385.9	4498.02	13537.6	14781	1	100885915	miRBase:MI0008075	miRNA
cfa-let-7c	MI0008076_1	chr31	+	13259522	13259543	1870.02	1158.79	4046.67	95.0683	1115.73	187.772	1764.44	2655.65	1	100886083	miRBase:MI0008076	miRNA
cfa-miR-125b	MI0008077_1	chr31	+	13304980	13305001	4069.65	382.487	1620.61	4285.03	10527.2	1981.26	1867.83	2702.19	1	100886050	miRBase:MI0008077	miRNA
cfa-miR-155	MI0008078_1	chr31	+	21078768	21078790	7.61496	79.3306	51.2939	197.093	1210.5	74.5677	97.138	60.8642	1	100885916	miRBase:MI0008078	miRNA
cfa-miR-802	MI0010427_1	chr31	+	31005216	31005238	1	1	1	1	1	1	1	1	1	100886032	miRBase:MI0010427	miRNA
cfa-miR-26a	MI0007990_1	chr10	-	1880551	1880572	6894.8	5544.64	7867.37	709.534	19344.5	6294.21	3691.94	5498.37	1	100885871	miRBase:MI0007990	miRNA
cfa-let-7b	MI0010329_1	chr10	-	20033446	20033467	7433.28	6105.62	16803.6	4036.92	12755.9	3175.11	22385.4	15537.4	1	100885980	miRBase:MI0010329	miRNA
cfa-let-7a	MI0007989_1	chr10	-	20034366	20034387	4206.72	2884.23	7762.01	2277	11985.3	5559.35	3872.34	4474.41	1	100886041	miRBase:MI0007989	miRNA
cfa-miR-1249	MI0027912_1	chr10	+	20818878	20818899	1	1	1	1	1	1	1	1	1	104794972	miRBase:MI0027912	miRNA
cfa-miR-8829	MI0027913_1	chr10	+	23246298	23246322	1	1	1	1	1.38343	1	1	1	1	104796988	miRBase:MI0027913	miRNA
cfa-miR-33a	MI0007988_1	chr10	-	23456654	23456673	3.26355	1	1	1	15.9094	3.09089	1	1	1	100885870	miRBase:MI0007988	miRNA
cfa-miR-8828	MI0027911_1	chr10	-	27182757	27182781	1	1	1	1	1	1	1	1	1	104794971	miRBase:MI0027911	miRNA
cfa-miR-1835	MI0007991_1	chr10	+	27296054	27296075	1	1	1	1	1	1	1	1	1	100885872	miRBase:MI0007991	miRNA
cfa-miR-8827	MI0027910_1	chr10	-	27860902	27860925	1	1	1	1	1	1	1	1	1	104794970	miRBase:MI0027910	miRNA
cfa-miR-8799c	MI0027909_1	chr10	-	37131565	37131589	1	1	1	1	1	1	1	1	1	104796447	miRBase:MI0027909	miRNA
cfa-miR-8826	MI0027908_1	chr10	-	40365627	40365647	1	1	1	1	1	1	1	1	1	104796987	miRBase:MI0027908	miRNA
cfa-miR-217	MI0010345_1	chr10	-	56754611	56754634	7.61496	1	1	1	1	1	5.55074	1	1	100885989	miRBase:MI0010345	miRNA
cfa-miR-216a	MI0010344_1	chr10	-	56761496	56761516	1	1	1	1	1	1	1.38769	1	1	100885988	miRBase:MI0010344	miRNA
cfa-miR-216b	MI0007987_1	chr10	-	56772893	56772914	1.08785	1	1	1	1	1	1	1	1	100886111	miRBase:MI0007987	miRNA
cfa-miR-367	MI0010354_1	chr32	-	32428946	32428967	1	1	1	1	1	1	1	1	1	100886109	miRBase:MI0010354	miRNA
cfa-miR-302d	MI0010353_1	chr32	-	32429075	32429096	1	1	1	1	1	1	1	1	1	100885993	miRBase:MI0010353	miRNA
cfa-miR-302a	MI0010350_1	chr32	-	32429250	32429272	1	1	1	1	1	1	1	1	1	100885991	miRBase:MI0010350	miRNA
cfa-miR-302c	MI0010352_1	chr32	-	32429405	32429426	1	1	1	1	1	1	1	1	1	100886153	miRBase:MI0010352	miRNA
cfa-miR-302b	MI0010351_1	chr32	-	32429544	32429565	1	1	1	1	1	1	1	1	1	100885992	miRBase:MI0010351	miRNA
