# Supplementary material for: Malignant canine mammary epithelial cells shed exosomes containing differentially expressed microRNA that regulate oncogenic networks
Source: BMC Cancer. 2018 Aug 20;18:832. doi: 10.1186/s12885-018-4750-6 (PMC6102898; doi:10.1186/s12885-018-4750-6)
Supplement: Supplementary file 2 — Table S2. This table contains all genes predicted to be targeted and probability of binding their 3’ UTR for the set of 16 miRNA in Fig. 4. (XLSX 109 kb) [file 12885_2018_4750_MOESM2_ESM.xlsx]

## Sheet: Sheet1
Target Rank	Target Score	miRNA Name	Gene Symbol	Gene Description
1	100	cfa-miR-18a	MAP7D1	MAP7 domain containing 1
2	100	cfa-miR-18a	INADL	InaD-like (Drosophila)
3	99	cfa-miR-18a	PHF19	PHD finger protein 19
4	99	cfa-miR-18a	RORA	RAR-related orphan receptor A
5	99	cfa-miR-18a	SOCS5	suppressor of cytokine signaling 5
6	99	cfa-miR-18a	ESR1	estrogen receptor 1
7	98	cfa-miR-18a	ERI1	exoribonuclease 1
8	98	cfa-miR-18a	CDK19	cyclin-dependent kinase 19
9	98	cfa-miR-18a	ZBTB47	zinc finger and BTB domain containing 47
10	98	cfa-miR-18a	BBX	bobby sox homolog (Drosophila)
11	98	cfa-miR-18a	HIF1A	hypoxia inducible factor 1, alpha subunit (basic helix-loop-helix transcription factor)
12	97	cfa-miR-18a	TRIOBP	TRIO and F-actin binding protein
13	97	cfa-miR-18a	LOC476202	connective tissue growth factor-like
14	97	cfa-miR-18a	GIGYF1	GRB10 interacting GYF protein 1
15	97	cfa-miR-18a	CREBL2	cAMP responsive element binding protein-like 2
16	96	cfa-miR-18a	KPNA6	karyopherin alpha 6 (importin alpha 7)
17	95	cfa-miR-18a	PDE4D	phosphodiesterase 4D, cAMP-specific
18	95	cfa-miR-18a	ZNF367	zinc finger protein 367
19	95	cfa-miR-18a	ANKRD13C	ankyrin repeat domain 13C
20	95	cfa-miR-18a	DICER1	dicer 1, ribonuclease type III
21	94	cfa-miR-18a	ADD3	adducin 3 (gamma)
22	94	cfa-miR-18a	IFI16	interferon, gamma-inducible protein 16
23	93	cfa-miR-18a	MAP3K1	mitogen-activated protein kinase kinase kinase 1, E3 ubiquitin protein ligase
24	93	cfa-miR-18a	ERLIN1	ER lipid raft associated 1
25	93	cfa-miR-18a	FRS2	fibroblast growth factor receptor substrate 2
26	92	cfa-miR-18a	PNISR	PNN-interacting serine/arginine-rich protein
27	91	cfa-miR-18a	ASXL2	additional sex combs like 2 (Drosophila)
28	90	cfa-miR-18a	PRDM6	PR domain containing 6
29	90	cfa-miR-18a	DPY19L3	dpy-19-like 3 (C. elegans)
30	90	cfa-miR-18a	FBXL3	F-box and leucine-rich repeat protein 3
31	90	cfa-miR-18a	HMBOX1	homeobox containing 1
32	89	cfa-miR-18a	SUCO	SUN domain containing ossification factor
33	89	cfa-miR-18a	PSD3	pleckstrin and Sec7 domain containing 3
34	89	cfa-miR-18a	SAR1A	SAR1 homolog A (S. cerevisiae)
35	88	cfa-miR-18a	SDC4	syndecan 4
36	88	cfa-miR-18a	PHF2	PHD finger protein 2
37	88	cfa-miR-18a	NCOA1	nuclear receptor coactivator 1
38	88	cfa-miR-18a	PIAS3	protein inhibitor of activated STAT, 3
39	88	cfa-miR-18a	FRYL	FRY-like
40	87	cfa-miR-18a	NFAT5	nuclear factor of activated T-cells 5, tonicity-responsive
41	87	cfa-miR-18a	SORBS2	sorbin and SH3 domain containing 2
42	86	cfa-miR-18a	TRAPPC8	trafficking protein particle complex 8
43	86	cfa-miR-18a	FAM196A	family with sequence similarity 196, member A
44	85	cfa-miR-18a	SH3BP4	SH3-domain binding protein 4
45	85	cfa-miR-18a	IRF2	interferon regulatory factor 2
46	84	cfa-miR-18a	HSF2	heat shock transcription factor 2
47	84	cfa-miR-18a	TEX2	testis expressed 2
48	84	cfa-miR-18a	KLB	klotho beta
49	83	cfa-miR-18a	NR3C1	nuclear receptor subfamily 3, group C, member 1 (glucocorticoid receptor)
50	82	cfa-miR-18a	GPR37	G protein-coupled receptor 37 (endothelin receptor type B-like)
51	81	cfa-miR-18a	ESF1	ESF1, nucleolar pre-rRNA processing protein, homolog (S. cerevisiae)
52	81	cfa-miR-18a	EMC1	ER membrane protein complex subunit 1
53	81	cfa-miR-18a	LOC487695	protein BTG3-like
54	81	cfa-miR-18a	TAOK1	TAO kinase 1
55	81	cfa-miR-18a	FCHSD2	FCH and double SH3 domains 2
1	100	cfa-miR-19a	ZMYND11	zinc finger, MYND-type containing 11
2	100	cfa-miR-19a	SYT1	synaptotagmin I
3	100	cfa-miR-19a	KPNA6	karyopherin alpha 6 (importin alpha 7)
4	100	cfa-miR-19a	LRP2	low density lipoprotein receptor-related protein 2
5	100	cfa-miR-19a	LONRF1	LON peptidase N-terminal domain and ring finger 1
6	100	cfa-miR-19a	C34H3orf70	chromosome 34 open reading frame, human C3orf70
7	100	cfa-miR-19a	CHIC1	cysteine-rich hydrophobic domain 1
8	99	cfa-miR-19a	CLOCK	clock circadian regulator
9	99	cfa-miR-19a	BMPR2	bone morphogenetic protein receptor, type II (serine/threonine kinase)
10	99	cfa-miR-19a	FAM160A1	family with sequence similarity 160, member A1
11	99	cfa-miR-19a	UBL3	ubiquitin-like 3
12	99	cfa-miR-19a	PHTF2	putative homeodomain transcription factor 2
13	99	cfa-miR-19a	S1PR1	sphingosine-1-phosphate receptor 1
14	99	cfa-miR-19a	HHIP	hedgehog interacting protein
15	99	cfa-miR-19a	RPS6KA5	ribosomal protein S6 kinase, 90kDa, polypeptide 5
16	99	cfa-miR-19a	MPHOSPH9	M-phase phosphoprotein 9
17	99	cfa-miR-19a	KBTBD8	kelch repeat and BTB (POZ) domain containing 8
18	99	cfa-miR-19a	LSM12	LSM12 homolog (S. cerevisiae)
19	98	cfa-miR-19a	LRIG3	leucine-rich repeats and immunoglobulin-like domains 3
20	98	cfa-miR-19a	KCNA4	potassium voltage-gated channel, shaker-related subfamily, member 4
21	98	cfa-miR-19a	ZDHHC7	zinc finger, DHHC-type containing 7
22	98	cfa-miR-19a	CLIP4	CAP-GLY domain containing linker protein family, member 4
23	98	cfa-miR-19a	TBC1D8	TBC1 domain family, member 8 (with GRAM domain)
24	98	cfa-miR-19a	BRWD3	bromodomain and WD repeat domain containing 3
25	98	cfa-miR-19a	FMR1	fragile X mental retardation 1
26	98	cfa-miR-19a	WDR44	WD repeat domain 44
27	98	cfa-miR-19a	PPTC7	PTC7 protein phosphatase homolog (S. cerevisiae)
28	98	cfa-miR-19a	TOR1B	torsin family 1, member B (torsin B)
29	98	cfa-miR-19a	SPIRE1	spire-type actin nucleation factor 1
30	98	cfa-miR-19a	IGFBP3	insulin-like growth factor binding protein 3
31	98	cfa-miR-19a	TSHZ3	teashirt zinc finger homeobox 3
32	98	cfa-miR-19a	USP32	ubiquitin specific peptidase 32
33	98	cfa-miR-19a	AFTPH	aftiphilin
34	98	cfa-miR-19a	SKIL	SKI-like oncogene
35	98	cfa-miR-19a	PDE5A	phosphodiesterase 5A, cGMP-specific
36	98	cfa-miR-19a	TGIF1	TGFB-induced factor homeobox 1
37	98	cfa-miR-19a	SLC2A13	solute carrier family 2 (facilitated glucose transporter), member 13
38	98	cfa-miR-19a	ACBD5	acyl-CoA binding domain containing 5
39	98	cfa-miR-19a	FBXO8	F-box protein 8
40	98	cfa-miR-19a	ELMOD2	ELMO/CED-12 domain containing 2
41	98	cfa-miR-19a	RNF111	ring finger protein 111
42	98	cfa-miR-19a	CAST	calpastatin
43	98	cfa-miR-19a	LGALSL	lectin, galactoside-binding-like
44	98	cfa-miR-19a	ATL2	atlastin GTPase 2
45	97	cfa-miR-19a	CSMD1	CUB and Sushi multiple domains 1
46	97	cfa-miR-19a	SLC31A2	solute carrier family 31 (copper transporter), member 2
47	97	cfa-miR-19a	ZNF445	zinc finger protein 445
48	97	cfa-miR-19a	TRIM33	tripartite motif containing 33
49	97	cfa-miR-19a	ATP6V1B2	ATPase, H+ transporting, lysosomal 56/58kDa, V1 subunit B2
50	97	cfa-miR-19a	CNOT7	CCR4-NOT transcription complex, subunit 7
51	97	cfa-miR-19a	CACUL1	CDK2-associated, cullin domain 1
52	97	cfa-miR-19a	SLC25A29	solute carrier family 25 (mitochondrial carnitine/acylcarnitine carrier), member 29
53	97	cfa-miR-19a	KIAA1191	KIAA1191 ortholog
54	97	cfa-miR-19a	VPS4B	vacuolar protein sorting 4 homolog B (S. cerevisiae)
55	97	cfa-miR-19a	ACSL4	acyl-CoA synthetase long-chain family member 4
56	97	cfa-miR-19a	CACNA1C	calcium channel, voltage-dependent, L type, alpha 1C subunit
57	97	cfa-miR-19a	NDFIP2	Nedd4 family interacting protein 2
58	97	cfa-miR-19a	APPL1	adaptor protein, phosphotyrosine interaction, PH domain and leucine zipper containing 1
59	97	cfa-miR-19a	SMURF2	SMAD specific E3 ubiquitin protein ligase 2
60	97	cfa-miR-19a	AFF1	AF4/FMR2 family, member 1
61	96	cfa-miR-19a	KIAA0907	KIAA0907 ortholog
62	96	cfa-miR-19a	ADIPOR2	adiponectin receptor 2
63	96	cfa-miR-19a	RAP1A	RAP1A, member of RAS oncogene family
64	96	cfa-miR-19a	ANO1	anoctamin 1, calcium activated chloride channel
65	96	cfa-miR-19a	SYT11	synaptotagmin XI
66	96	cfa-miR-19a	AGO3	argonaute RISC catalytic component 3
67	96	cfa-miR-19a	RBFOX1	RNA binding protein, fox-1 homolog (C. elegans) 1
68	96	cfa-miR-19a	PI15	peptidase inhibitor 15
69	96	cfa-miR-19a	EXOC6B	exocyst complex component 6B
70	96	cfa-miR-19a	BAG5	BCL2-associated athanogene 5
71	96	cfa-miR-19a	ATP10A	ATPase, class V, type 10A
72	96	cfa-miR-19a	RBMS1	RNA binding motif, single stranded interacting protein 1
73	96	cfa-miR-19a	PRICKLE2	prickle homolog 2 (Drosophila)
74	96	cfa-miR-19a	USP33	ubiquitin specific peptidase 33
75	96	cfa-miR-19a	SNX17	sorting nexin 17
76	96	cfa-miR-19a	GRK6	G protein-coupled receptor kinase 6
77	96	cfa-miR-19a	NFATC2	nuclear factor of activated T-cells, cytoplasmic, calcineurin-dependent 2
78	95	cfa-miR-19a	F3	coagulation factor III (thromboplastin, tissue factor)
79	95	cfa-miR-19a	LOC481854	ras-related protein Rab-23-like
80	95	cfa-miR-19a	ZBTB4	zinc finger and BTB domain containing 4
81	95	cfa-miR-19a	PLCB1	phospholipase C, beta 1 (phosphoinositide-specific)
82	95	cfa-miR-19a	MEMO1	mediator of cell motility 1
83	95	cfa-miR-19a	KPNA3	karyopherin alpha 3 (importin alpha 4)
84	95	cfa-miR-19a	LONRF3	LON peptidase N-terminal domain and ring finger 3
85	95	cfa-miR-19a	SMARCA2	SWI/SNF related, matrix associated, actin dependent regulator of chromatin, subfamily a, member 2
86	95	cfa-miR-19a	HIPK3	homeodomain interacting protein kinase 3
87	95	cfa-miR-19a	RAPGEF2	Rap guanine nucleotide exchange factor (GEF) 2
88	95	cfa-miR-19a	INO80	INO80 complex subunit
89	95	cfa-miR-19a	RBBP8	retinoblastoma binding protein 8
90	95	cfa-miR-19a	KIAA1211	KIAA1211 ortholog
91	95	cfa-miR-19a	PPP2R5E	protein phosphatase 2, regulatory subunit B', epsilon isoform
92	94	cfa-miR-19a	CSPP1	centrosome and spindle pole associated protein 1
93	94	cfa-miR-19a	ZBTB10	zinc finger and BTB domain containing 10
94	94	cfa-miR-19a	REEP3	receptor accessory protein 3
95	94	cfa-miR-19a	KLF10	Kruppel-like factor 10
96	94	cfa-miR-19a	MBD6	methyl-CpG binding domain protein 6
97	94	cfa-miR-19a	CHST1	carbohydrate (keratan sulfate Gal-6) sulfotransferase 1
98	94	cfa-miR-19a	HIC1	hypermethylated in cancer 1
99	94	cfa-miR-19a	GTF2A1	general transcription factor IIA, 1, 19/37kDa
100	94	cfa-miR-19a	CAMSAP1	calmodulin regulated spectrin-associated protein 1
101	94	cfa-miR-19a	PKNOX1	PBX/knotted 1 homeobox 1
102	94	cfa-miR-19a	ROR1	receptor tyrosine kinase-like orphan receptor 1
103	94	cfa-miR-19a	ELOVL5	ELOVL fatty acid elongase 5
104	94	cfa-miR-19a	MDM4	Mdm4 p53 binding protein homolog (mouse)
105	93	cfa-miR-19a	PNRC1	proline-rich nuclear receptor coactivator 1
106	93	cfa-miR-19a	SIN3B	SIN3 transcription regulator family member B
107	93	cfa-miR-19a	TAOK1	TAO kinase 1
108	93	cfa-miR-19a	2017-03-02	membrane-associated ring finger (C3HC4) 2, E3 ubiquitin protein ligase
109	93	cfa-miR-19a	PSAP	prosaposin
110	93	cfa-miR-19a	SLC9A6	solute carrier family 9, subfamily A (NHE6, cation proton antiporter 6), member 6
111	93	cfa-miR-19a	PCDHA5	protocadherin alpha 5
112	93	cfa-miR-19a	ELL2	elongation factor, RNA polymerase II, 2
113	93	cfa-miR-19a	NRBP1	nuclear receptor binding protein 1
114	93	cfa-miR-19a	STK35	serine/threonine kinase 35
115	93	cfa-miR-19a	CNOT4	CCR4-NOT transcription complex, subunit 4
116	93	cfa-miR-19a	NPAS2	neuronal PAS domain protein 2
117	93	cfa-miR-19a	SYBU	syntabulin (syntaxin-interacting)
118	93	cfa-miR-19a	CNOT6	CCR4-NOT transcription complex, subunit 6
119	93	cfa-miR-19a	ARFGEF1	ADP-ribosylation factor guanine nucleotide-exchange factor 1 (brefeldin A-inhibited)
120	93	cfa-miR-19a	NAALADL2	N-acetylated alpha-linked acidic dipeptidase-like 2
121	92	cfa-miR-19a	SLC9A2	solute carrier family 9, subfamily A (NHE2, cation proton antiporter 2), member 2
122	92	cfa-miR-19a	YIPF6	Yip1 domain family, member 6
123	92	cfa-miR-19a	RAP1B	RAP1B, member of RAS oncogene family
124	92	cfa-miR-19a	GSKIP	GSK3B interacting protein
125	92	cfa-miR-19a	FAM116A	family with sequence similarity 116, member A
126	92	cfa-miR-19a	GATSL2	GATS protein-like 2
127	92	cfa-miR-19a	ARMC8	armadillo repeat containing 8
128	92	cfa-miR-19a	SPEN	spen homolog, transcriptional regulator (Drosophila)
129	92	cfa-miR-19a	FBXO32	F-box protein 32
130	92	cfa-miR-19a	B3GALNT2	beta-1,3-N-acetylgalactosaminyltransferase 2
131	92	cfa-miR-19a	SECISBP2L	SECIS binding protein 2-like
132	92	cfa-miR-19a	TMEM65	transmembrane protein 65
133	92	cfa-miR-19a	RIN2	Ras and Rab interactor 2
134	92	cfa-miR-19a	UBE2A	ubiquitin-conjugating enzyme E2A
135	92	cfa-miR-19a	CEP350	centrosomal protein 350kDa
136	92	cfa-miR-19a	SLC25A6	solute carrier family 25 (mitochondrial carrier; adenine nucleotide translocator), member 6
137	92	cfa-miR-19a	EFR3A	EFR3 homolog A (S. cerevisiae)
138	91	cfa-miR-19a	WDR45B	WD repeat domain 45B
139	91	cfa-miR-19a	KIF3A	kinesin family member 3A
140	91	cfa-miR-19a	FAM190B	family with sequence similarity 190, member B
141	91	cfa-miR-19a	DNAJB1	DnaJ (Hsp40) homolog, subfamily B, member 1
142	91	cfa-miR-19a	SBF2	SET binding factor 2
143	91	cfa-miR-19a	ATF2	activating transcription factor 2
144	91	cfa-miR-19a	ENC1	ectodermal-neural cortex 1 (with BTB domain)
145	91	cfa-miR-19a	ENPP5	ectonucleotide pyrophosphatase/phosphodiesterase 5 (putative)
146	91	cfa-miR-19a	SEPT7	septin 7
147	91	cfa-miR-19a	CD247	CD247 molecule
148	91	cfa-miR-19a	PHF17	PHD finger protein 17
149	91	cfa-miR-19a	IMPDH1	IMP (inosine 5'-monophosphate) dehydrogenase 1
150	91	cfa-miR-19a	MAP3K12	mitogen-activated protein kinase kinase kinase 12
151	91	cfa-miR-19a	ARAP2	ArfGAP with RhoGAP domain, ankyrin repeat and PH domain 2
152	91	cfa-miR-19a	ADNP	activity-dependent neuroprotector homeobox
153	91	cfa-miR-19a	PAK6	p21 protein (Cdc42/Rac)-activated kinase 6
154	91	cfa-miR-19a	CCDC88A	coiled-coil domain containing 88A
155	91	cfa-miR-19a	HBP1	HMG-box transcription factor 1
156	91	cfa-miR-19a	RAP2C	RAP2C, member of RAS oncogene family
157	91	cfa-miR-19a	RCOR3	REST corepressor 3
158	90	cfa-miR-19a	TRAK2	trafficking protein, kinesin binding 2
159	90	cfa-miR-19a	DICER1	dicer 1, ribonuclease type III
160	90	cfa-miR-19a	G3BP2	GTPase activating protein (SH3 domain) binding protein 2
161	90	cfa-miR-19a	SRSF6	serine/arginine-rich splicing factor 6
162	90	cfa-miR-19a	NPTN	neuroplastin
163	90	cfa-miR-19a	C5H16orf70	chromosome 5 open reading frame, human C16orf70
164	90	cfa-miR-19a	CCND2	cyclin D2
165	90	cfa-miR-19a	HNRNPUL2	heterogeneous nuclear ribonucleoprotein U-like 2
166	90	cfa-miR-19a	ADSS	adenylosuccinate synthase
167	90	cfa-miR-19a	CHD5	chromodomain helicase DNA binding protein 5
168	90	cfa-miR-19a	LOC608255	uncharacterized LOC608255
169	90	cfa-miR-19a	JAZF1	JAZF zinc finger 1
170	90	cfa-miR-19a	MFSD6	major facilitator superfamily domain containing 6
171	90	cfa-miR-19a	RFX4	regulatory factor X, 4 (influences HLA class II expression)
172	90	cfa-miR-19a	MKL2	MKL/myocardin-like 2
173	90	cfa-miR-19a	SEL1L3	sel-1 suppressor of lin-12-like 3 (C. elegans)
174	90	cfa-miR-19a	ARHGAP21	Rho GTPase activating protein 21
175	90	cfa-miR-19a	CDS1	CDP-diacylglycerol synthase (phosphatidate cytidylyltransferase) 1
176	89	cfa-miR-19a	DCUN1D5	DCN1, defective in cullin neddylation 1, domain containing 5
177	89	cfa-miR-19a	BTAF1	BTAF1 RNA polymerase II, B-TFIID transcription factor-associated, 170kDa
178	89	cfa-miR-19a	SLC6A8	solute carrier family 6 (neurotransmitter transporter), member 8
179	89	cfa-miR-19a	CCDC126	coiled-coil domain containing 126
180	89	cfa-miR-19a	LOC100687058	transcription factor BTF3 homolog 4-like
181	89	cfa-miR-19a	CAND1	cullin-associated and neddylation-dissociated 1
182	89	cfa-miR-19a	IQCA1	IQ motif containing with AAA domain 1
183	89	cfa-miR-19a	SEC61A2	Sec61 alpha 2 subunit (S. cerevisiae)
184	89	cfa-miR-19a	SDC1	syndecan 1
185	89	cfa-miR-19a	NPEPL1	aminopeptidase-like 1
186	89	cfa-miR-19a	ROGDI	rogdi homolog (Drosophila)
187	89	cfa-miR-19a	HCFC2	host cell factor C2
188	89	cfa-miR-19a	LOC100856167	malcavernin-like
189	89	cfa-miR-19a	ARHGAP12	Rho GTPase activating protein 12
190	89	cfa-miR-19a	LOC100855971	protein LDOC1-like
191	89	cfa-miR-19a	TGM3	transglutaminase 3
192	89	cfa-miR-19a	MAPK6	mitogen-activated protein kinase 6
193	89	cfa-miR-19a	ZNF518A	zinc finger protein 518A
194	89	cfa-miR-19a	FAM69A	family with sequence similarity 69, member A
195	89	cfa-miR-19a	ITGAM	integrin, alpha M (complement component 3 receptor 3 subunit)
196	89	cfa-miR-19a	MIER1	mesoderm induction early response 1, transcriptional regulator
197	88	cfa-miR-19a	PITPNM2	phosphatidylinositol transfer protein, membrane-associated 2
198	88	cfa-miR-19a	ATRX	alpha thalassemia/mental retardation syndrome X-linked
199	88	cfa-miR-19a	RHEBL1	Ras homolog enriched in brain like 1
200	88	cfa-miR-19a	RAB8B	RAB8B, member RAS oncogene family
201	88	cfa-miR-19a	MAPK8	mitogen-activated protein kinase 8
202	88	cfa-miR-19a	DGCR8	DiGeorge syndrome critical region gene 8
203	88	cfa-miR-19a	IGSF3	immunoglobulin superfamily, member 3
204	88	cfa-miR-19a	DMXL2	Dmx-like 2
205	88	cfa-miR-19a	FXR1	fragile X mental retardation, autosomal homolog 1
206	88	cfa-miR-19a	RAB18	RAB18, member RAS oncogene family
207	88	cfa-miR-19a	MPPED2	metallophosphoesterase domain containing 2
208	87	cfa-miR-19a	GPCPD1	glycerophosphocholine phosphodiesterase GDE1 homolog (S. cerevisiae)
209	87	cfa-miR-19a	HEG1	heart development protein with EGF-like domains 1
210	87	cfa-miR-19a	ATP12A	ATPase, H+/K+ transporting, nongastric, alpha polypeptide
211	87	cfa-miR-19a	ITGB8	integrin, beta 8
212	87	cfa-miR-19a	WDFY3	WD repeat and FYVE domain containing 3
213	87	cfa-miR-19a	BTBD7	BTB (POZ) domain containing 7
214	87	cfa-miR-19a	TBK1	TANK-binding kinase 1
215	87	cfa-miR-19a	ATG16L1	autophagy related 16-like 1 (S. cerevisiae)
216	87	cfa-miR-19a	PLAA	phospholipase A2-activating protein
217	86	cfa-miR-19a	ZNF516	zinc finger protein 516
218	86	cfa-miR-19a	DLG5	discs, large homolog 5 (Drosophila)
219	86	cfa-miR-19a	PMEPA1	prostate transmembrane protein, androgen induced 1
220	86	cfa-miR-19a	ZNF367	zinc finger protein 367
221	86	cfa-miR-19a	LBH	limb bud and heart development
222	86	cfa-miR-19a	ZBTB3	zinc finger and BTB domain containing 3
223	86	cfa-miR-19a	ADAMTS20	ADAM metallopeptidase with thrombospondin type 1 motif, 20
224	86	cfa-miR-19a	RNF145	ring finger protein 145
225	86	cfa-miR-19a	ELK3	ELK3, ETS-domain protein (SRF accessory protein 2)
226	86	cfa-miR-19a	E2F8	E2F transcription factor 8
227	86	cfa-miR-19a	SYT6	synaptotagmin VI
228	86	cfa-miR-19a	ABCA1	ATP-binding cassette, sub-family A (ABC1), member 1
229	86	cfa-miR-19a	ANXA7	annexin A7
230	86	cfa-miR-19a	ANGPTL1	angiopoietin-like 1
231	86	cfa-miR-19a	PTP4A1	protein tyrosine phosphatase type IVA, member 1
232	85	cfa-miR-19a	BNC2	basonuclin 2
233	85	cfa-miR-19a	ZNF385B	zinc finger protein 385B
234	85	cfa-miR-19a	SMAD5	SMAD family member 5
235	85	cfa-miR-19a	SEMA4C	sema domain, immunoglobulin domain (Ig), transmembrane domain (TM) and short cytoplasmic domain, (semaphorin) 4C
236	85	cfa-miR-19a	DDX6	DEAD (Asp-Glu-Ala-Asp) box helicase 6
237	85	cfa-miR-19a	C10H2orf42	chromosome 10 open reading frame, human C2orf42
238	85	cfa-miR-19a	EPN2	epsin 2
239	85	cfa-miR-19a	PCDHB14	protocadherin beta 14
240	85	cfa-miR-19a	RORA	RAR-related orphan receptor A
241	85	cfa-miR-19a	PIK3CB	phosphatidylinositol-4,5-bisphosphate 3-kinase, catalytic subunit beta
242	85	cfa-miR-19a	PCLO	piccolo presynaptic cytomatrix protein
243	85	cfa-miR-19a	PSD	pleckstrin and Sec7 domain containing
244	85	cfa-miR-19a	ASAP2	ArfGAP with SH3 domain, ankyrin repeat and PH domain 2
245	85	cfa-miR-19a	TMEM106B	transmembrane protein 106B-like
246	85	cfa-miR-19a	NRK	Nik related kinase
247	85	cfa-miR-19a	PPFIA2	protein tyrosine phosphatase, receptor type, f polypeptide (PTPRF), interacting protein (liprin), alpha 2
248	84	cfa-miR-19a	GULP1	GULP, engulfment adaptor PTB domain containing 1
249	84	cfa-miR-19a	ATXN7	ataxin 7
250	84	cfa-miR-19a	RAB21	RAB21, member RAS oncogene family
251	84	cfa-miR-19a	RAPGEF4	Rap guanine nucleotide exchange factor (GEF) 4
252	84	cfa-miR-19a	ZNF711	zinc finger protein 711
253	84	cfa-miR-19a	LOC102155259	pantetheinase-like
254	84	cfa-miR-19a	MPP7	membrane protein, palmitoylated 7 (MAGUK p55 subfamily member 7)
255	84	cfa-miR-19a	FAM59A	family with sequence similarity 59, member A
256	84	cfa-miR-19a	RCAN3	RCAN family member 3
257	84	cfa-miR-19a	LCLAT1	lysocardiolipin acyltransferase 1
258	84	cfa-miR-19a	PRUNE2	prune homolog 2 (Drosophila)
259	84	cfa-miR-19a	EDARADD	EDAR-associated death domain
260	84	cfa-miR-19a	SMOC2	SPARC related modular calcium binding 2
261	84	cfa-miR-19a	KLHL20	kelch-like family member 20
262	83	cfa-miR-19a	TXLNA	taxilin alpha
263	83	cfa-miR-19a	RBM20	RNA binding motif protein 20
264	83	cfa-miR-19a	C11H5orf24	chromosome 11 open reading frame, human C5orf24
265	83	cfa-miR-19a	LRRC8B	leucine rich repeat containing 8 family, member B
266	83	cfa-miR-19a	ARFIP1	ADP-ribosylation factor interacting protein 1
267	83	cfa-miR-19a	LOC475772	trans-Golgi network integral membrane protein 2-like
268	83	cfa-miR-19a	EPHX4	epoxide hydrolase 4
269	83	cfa-miR-19a	PPAP2A	phosphatidic acid phosphatase type 2A
270	83	cfa-miR-19a	PIK3R3	phosphoinositide-3-kinase, regulatory subunit 3 (gamma)
271	83	cfa-miR-19a	ZBTB18	zinc finger and BTB domain containing 18
272	83	cfa-miR-19a	PTPRD	protein tyrosine phosphatase, receptor type, D
273	83	cfa-miR-19a	BLCAP	bladder cancer associated protein
274	82	cfa-miR-19a	CFL2	cofilin 2 (muscle)
275	82	cfa-miR-19a	RBM25	RNA binding motif protein 25
276	82	cfa-miR-19a	WEE1	WEE1 homolog (S. pombe)
277	82	cfa-miR-19a	LOC102155046	putative uncharacterized protein encoded by LINC00116-like
278	82	cfa-miR-19a	MBNL3	muscleblind-like splicing regulator 3
279	82	cfa-miR-19a	MEF2A	myocyte enhancer factor 2A
280	82	cfa-miR-19a	RAB33B	RAB33B, member RAS oncogene family
281	82	cfa-miR-19a	ABR	active BCR-related
282	82	cfa-miR-19a	PTPRG	protein tyrosine phosphatase, receptor type, G
283	82	cfa-miR-19a	ATOH7	atonal homolog 7 (Drosophila)
284	82	cfa-miR-19a	LOC487691	roundabout homolog 2-like
285	82	cfa-miR-19a	NBEA	neurobeachin
286	82	cfa-miR-19a	CLTC	clathrin, heavy chain (Hc)
287	82	cfa-miR-19a	ARPP19	cAMP-regulated phosphoprotein, 19kDa
288	82	cfa-miR-19a	LOC476202	connective tissue growth factor-like
289	82	cfa-miR-19a	EPHB3	EPH receptor B3
290	81	cfa-miR-19a	IGF2R	insulin-like growth factor 2 receptor
291	81	cfa-miR-19a	MICAL2	microtubule associated monooxygenase, calponin and LIM domain containing 2
292	81	cfa-miR-19a	ALG2	ALG2, alpha-1,3/1,6-mannosyltransferase
293	81	cfa-miR-19a	FAM76B	family with sequence similarity 76, member B
294	81	cfa-miR-19a	IVNS1ABP	influenza virus NS1A binding protein
295	81	cfa-miR-19a	YTHDF2	YTH domain family, member 2
296	81	cfa-miR-19a	DENND4C	DENN/MADD domain containing 4C
297	81	cfa-miR-19a	FAM46B	family with sequence similarity 46, member B
298	81	cfa-miR-19a	HIPK1	homeodomain interacting protein kinase 1
299	81	cfa-miR-19a	MB21D2	Mab-21 domain containing 2
300	81	cfa-miR-19a	SUZ12	SUZ12 polycomb repressive complex 2 subunit
1	100	cfa-miR-29c	STARD8	StAR-related lipid transfer (START) domain containing 8
2	100	cfa-miR-29c	COL3A1	collagen, type III, alpha 1
3	100	cfa-miR-29c	COL11A1	collagen, type XI, alpha 1
4	100	cfa-miR-29c	BRWD3	bromodomain and WD repeat domain containing 3
5	100	cfa-miR-29c	FBN1	fibrillin-1
6	100	cfa-miR-29c	ADAMTS17	ADAM metallopeptidase with thrombospondin type 1 motif, 17
7	100	cfa-miR-29c	PXDN	peroxidasin homolog (Drosophila)
8	99	cfa-miR-29c	NFIA	nuclear factor I/A
9	99	cfa-miR-29c	KIAA1024	KIAA1024 ortholog
10	99	cfa-miR-29c	LYSMD1	LysM, putative peptidoglycan-binding, domain containing 1
11	99	cfa-miR-29c	TNFRSF1A	tumor necrosis factor receptor superfamily, member 1A
12	99	cfa-miR-29c	COL9A1	collagen, type IX, alpha 1
13	99	cfa-miR-29c	GRIP1	glutamate receptor interacting protein 1
14	99	cfa-miR-29c	PCDHA5	protocadherin alpha 5
15	99	cfa-miR-29c	TMEM183A	transmembrane protein 183A
16	99	cfa-miR-29c	ATAD2B	ATPase family, AAA domain containing 2B
17	99	cfa-miR-29c	VEGFA	vascular endothelial growth factor A
18	99	cfa-miR-29c	ROBO1	roundabout, axon guidance receptor, homolog 1 (Drosophila)
19	99	cfa-miR-29c	TMEM65	transmembrane protein 65
20	99	cfa-miR-29c	COL15A1	collagen, type XV, alpha 1
21	99	cfa-miR-29c	ERCC6	excision repair cross-complementing rodent repair deficiency, complementation group 6
22	99	cfa-miR-29c	RNF19A	ring finger protein 19A, E3 ubiquitin protein ligase
23	99	cfa-miR-29c	NASP	nuclear autoantigenic sperm protein (histone-binding)
24	99	cfa-miR-29c	TRAF4	TNF receptor-associated factor 4
25	99	cfa-miR-29c	DGKH	diacylglycerol kinase, eta
26	98	cfa-miR-29c	PDIK1L	PDLIM1 interacting kinase 1 like
27	98	cfa-miR-29c	NAV3	neuron navigator 3
28	98	cfa-miR-29c	ADAMTS2	ADAM metallopeptidase with thrombospondin type 1 motif, 2
29	98	cfa-miR-29c	SPPL2B	signal peptide peptidase like 2B
30	98	cfa-miR-29c	TFEB	transcription factor EB
31	98	cfa-miR-29c	C14H7orf60	chromosome 14 open reading frame, human C7orf60
32	98	cfa-miR-29c	AKT3	v-akt murine thymoma viral oncogene homolog 3 (protein kinase B, gamma)
33	98	cfa-miR-29c	ZBTB34	zinc finger and BTB domain containing 34
34	98	cfa-miR-29c	COL5A3	collagen, type V, alpha 3
35	98	cfa-miR-29c	ATP1B4	ATPase, Na+/K+ transporting, beta 4 polypeptide
36	98	cfa-miR-29c	SMS	spermine synthase
37	97	cfa-miR-29c	MFAP3	microfibrillar-associated protein 3
38	97	cfa-miR-29c	ELF2	E74-like factor 2 (ets domain transcription factor)
39	97	cfa-miR-29c	SGK1	serum/glucocorticoid regulated kinase 1
40	97	cfa-miR-29c	COL5A2	collagen, type V, alpha 2
41	97	cfa-miR-29c	SLC5A8	solute carrier family 5 (sodium/monocarboxylate cotransporter), member 8
42	97	cfa-miR-29c	KDELC1	KDEL (Lys-Asp-Glu-Leu) containing 1
43	97	cfa-miR-29c	HBP1	HMG-box transcription factor 1
44	97	cfa-miR-29c	DNMT3B	DNA (cytosine-5-)-methyltransferase 3 beta
45	97	cfa-miR-29c	LOC482996	DNA (cytosine-5)-methyltransferase 3A-like
46	96	cfa-miR-29c	AIM1	absent in melanoma 1
47	96	cfa-miR-29c	PPIC	peptidylprolyl isomerase C (cyclophilin C)
48	96	cfa-miR-29c	COL5A1	collagen, type V, alpha 1
49	96	cfa-miR-29c	TMTC3	transmembrane and tetratricopeptide repeat containing 3
50	96	cfa-miR-29c	SHPRH	SNF2 histone linker PHD RING helicase, E3 ubiquitin protein ligase
51	96	cfa-miR-29c	C32H4orf32	chromosome 32 open reading frame, human C4orf32
52	96	cfa-miR-29c	KLHL8	kelch-like family member 8
53	96	cfa-miR-29c	ANKRD13C	ankyrin repeat domain 13C
54	96	cfa-miR-29c	IREB2	iron-responsive element binding protein 2
55	96	cfa-miR-29c	COL4A5	collagen, type IV, alpha 5
56	96	cfa-miR-29c	SLC7A6	solute carrier family 7 (amino acid transporter light chain, y+L system), member 6
57	95	cfa-miR-29c	C1QTNF6	C1q and tumor necrosis factor related protein 6
58	95	cfa-miR-29c	YPEL2	yippee-like 2 (Drosophila)
59	95	cfa-miR-29c	CEP68	centrosomal protein 68kDa
60	95	cfa-miR-29c	ZNF512B	zinc finger protein 512B
61	95	cfa-miR-29c	USP34	ubiquitin specific peptidase 34
62	95	cfa-miR-29c	AMMECR1L	AMMECR1-like
63	95	cfa-miR-29c	RLF	rearranged L-myc fusion
64	95	cfa-miR-29c	KLHL28	kelch-like family member 28
65	95	cfa-miR-29c	PTBP3	polypyrimidine tract binding protein 3
66	95	cfa-miR-29c	DOLPP1	dolichyldiphosphatase 1
67	95	cfa-miR-29c	SERINC5	serine incorporator 5
68	95	cfa-miR-29c	LIMS1	LIM and senescent cell antigen-like domains 1
69	94	cfa-miR-29c	COL4A2	collagen, type IV, alpha 2
70	94	cfa-miR-29c	RAP1GDS1	RAP1, GTP-GDP dissociation stimulator 1
71	94	cfa-miR-29c	PRR14L	proline rich 14-like
72	94	cfa-miR-29c	CCNT2	cyclin T2
73	94	cfa-miR-29c	SHROOM2	shroom family member 2
74	94	cfa-miR-29c	DCX	doublecortin
75	94	cfa-miR-29c	POLE3	polymerase (DNA directed), epsilon 3, accessory subunit
76	94	cfa-miR-29c	HAS3	hyaluronan synthase 3
77	94	cfa-miR-29c	CRISPLD1	cysteine-rich secretory protein LCCL domain containing 1
78	94	cfa-miR-29c	LOC102157398	GTP:AMP phosphotransferase AK3, mitochondrial-like
79	94	cfa-miR-29c	GTF3C4	general transcription factor IIIC, polypeptide 4, 90kDa
80	94	cfa-miR-29c	LRRC16A	leucine rich repeat containing 16A
81	94	cfa-miR-29c	PMP22	peripheral myelin protein 22
82	93	cfa-miR-29c	TAF5	TAF5 RNA polymerase II, TATA box binding protein (TBP)-associated factor, 100kDa
83	93	cfa-miR-29c	WDR33	WD repeat domain 33
84	93	cfa-miR-29c	STAG2	stromal antigen 2
85	93	cfa-miR-29c	TRIM63	tripartite motif containing 63, E3 ubiquitin protein ligase
86	93	cfa-miR-29c	COL22A1	collagen, type XXII, alpha 1
87	93	cfa-miR-29c	TET1	tet methylcytosine dioxygenase 1
88	93	cfa-miR-29c	XKR7	XK, Kell blood group complex subunit-related family, member 7
89	93	cfa-miR-29c	PPP1R13B	protein phosphatase 1, regulatory subunit 13B
90	92	cfa-miR-29c	ARRDC3	arrestin domain containing 3
91	92	cfa-miR-29c	DUSP2	dual specificity phosphatase 2
92	92	cfa-miR-29c	DPYSL5	dihydropyrimidinase-like 5
93	92	cfa-miR-29c	KCTD5	potassium channel tetramerization domain containing 5
94	92	cfa-miR-29c	RNF138	ring finger protein 138, E3 ubiquitin protein ligase
95	92	cfa-miR-29c	PURG	purine-rich element binding protein G
96	92	cfa-miR-29c	SMPD3	sphingomyelin phosphodiesterase 3, neutral membrane (neutral sphingomyelinase II)
97	92	cfa-miR-29c	COL2A1	collagen, type II, alpha 1
98	92	cfa-miR-29c	SUV420H2	suppressor of variegation 4-20 homolog 2 (Drosophila)
99	92	cfa-miR-29c	CA3	carbonic anhydrase III, muscle specific
100	92	cfa-miR-29c	FERMT2	fermitin family member 2
101	92	cfa-miR-29c	LAMC1	laminin, gamma 1 (formerly LAMB2)
102	91	cfa-miR-29c	PAIP2	poly(A) binding protein interacting protein 2
103	91	cfa-miR-29c	OXCT1	3-oxoacid CoA transferase 1
104	91	cfa-miR-29c	TMEM169	transmembrane protein 169
105	91	cfa-miR-29c	FAM190B	family with sequence similarity 190, member B
106	91	cfa-miR-29c	N4BP2L1	NEDD4 binding protein 2-like 1
107	91	cfa-miR-29c	SESTD1	SEC14 and spectrin domains 1
108	90	cfa-miR-29c	COL19A1	collagen, type XIX, alpha 1
109	90	cfa-miR-29c	NPAS3	neuronal PAS domain protein 3
110	90	cfa-miR-29c	STX16	syntaxin 16
111	90	cfa-miR-29c	PARD3B	par-3 family cell polarity regulator beta
112	90	cfa-miR-29c	PHLDB3	pleckstrin homology-like domain, family B, member 3
113	90	cfa-miR-29c	ACPL2	acid phosphatase-like 2
114	90	cfa-miR-29c	DCUN1D4	DCN1, defective in cullin neddylation 1, domain containing 4
115	90	cfa-miR-29c	MLXIP	MLX interacting protein
116	90	cfa-miR-29c	LOX	lysyl oxidase
117	90	cfa-miR-29c	EOMES	eomesodermin
118	90	cfa-miR-29c	BMF	Bcl2 modifying factor
119	89	cfa-miR-29c	DGKD	diacylglycerol kinase, delta 130kDa
120	89	cfa-miR-29c	CHSY1	chondroitin sulfate synthase 1
121	89	cfa-miR-29c	SYPL2	synaptophysin-like 2
122	89	cfa-miR-29c	LARP4B	La ribonucleoprotein domain family, member 4B
123	89	cfa-miR-29c	MORF4L2	mortality factor 4 like 2
124	89	cfa-miR-29c	REST	RE1-silencing transcription factor
125	89	cfa-miR-29c	TARBP1	TAR (HIV-1) RNA binding protein 1
126	89	cfa-miR-29c	UHRF1BP1L	UHRF1 binding protein 1-like
127	89	cfa-miR-29c	TUBB2A	tubulin, beta 2A class IIa
128	89	cfa-miR-29c	OSBPL11	oxysterol binding protein-like 11
129	89	cfa-miR-29c	ZC3HAV1L	zinc finger CCCH-type, antiviral 1-like
130	89	cfa-miR-29c	SLC43A2	solute carrier family 43 (amino acid system L transporter), member 2
131	89	cfa-miR-29c	GMEB1	glucocorticoid modulatory element binding protein 1
132	89	cfa-miR-29c	KLF4	Kruppel-like factor 4 (gut)
133	89	cfa-miR-29c	HECW1	HECT, C2 and WW domain containing E3 ubiquitin protein ligase 1
134	89	cfa-miR-29c	PPIP5K2	diphosphoinositol pentakisphosphate kinase 2
135	89	cfa-miR-29c	KIAA1432	KIAA1432 ortholog
136	88	cfa-miR-29c	HMCN1	hemicentin 1
137	88	cfa-miR-29c	KCTD20	potassium channel tetramerization domain containing 20
138	88	cfa-miR-29c	ELOVL4	ELOVL fatty acid elongase 4
139	88	cfa-miR-29c	ZMYM2	zinc finger, MYM-type 2
140	88	cfa-miR-29c	CHFR	checkpoint with forkhead and ring finger domains, E3 ubiquitin protein ligase
141	88	cfa-miR-29c	C11H5orf15	chromosome 11 open reading frame, human C5orf15
142	88	cfa-miR-29c	DDRGK1	DDRGK domain containing 1
143	87	cfa-miR-29c	HMGCR	3-hydroxy-3-methylglutaryl-CoA reductase
144	87	cfa-miR-29c	KLHDC3	kelch domain containing 3
145	87	cfa-miR-29c	IL1RAP	interleukin 1 receptor accessory protein
146	87	cfa-miR-29c	HIP1	huntingtin interacting protein 1
147	87	cfa-miR-29c	FEM1B	fem-1 homolog b (C. elegans)
148	87	cfa-miR-29c	MYCN	v-myc avian myelocytomatosis viral oncogene neuroblastoma derived homolog
149	87	cfa-miR-29c	ZBTB10	zinc finger and BTB domain containing 10
150	87	cfa-miR-29c	KIF26B	kinesin family member 26B
151	87	cfa-miR-29c	C5H11orf57	chromosome 5 open reading frame, human C11orf57
152	86	cfa-miR-29c	ZBTB5	zinc finger and BTB domain containing 5
153	86	cfa-miR-29c	DDX42	DEAD (Asp-Glu-Ala-Asp) box helicase 42
154	86	cfa-miR-29c	EML4	echinoderm microtubule associated protein like 4
155	86	cfa-miR-29c	DDX3X	DEAD (Asp-Glu-Ala-Asp) box helicase 3, X-linked
156	86	cfa-miR-29c	ELMSAN1	ELM2 and Myb/SANT-like domain containing 1
157	86	cfa-miR-29c	CDC42BPA	CDC42 binding protein kinase alpha (DMPK-like)
158	85	cfa-miR-29c	ETV4	ets variant 4
159	85	cfa-miR-29c	INSIG1	insulin induced gene 1
160	85	cfa-miR-29c	CAV2	caveolin 2
161	85	cfa-miR-29c	COMMD2	COMM domain containing 2
162	85	cfa-miR-29c	C31H21orf91	chromosome 31 open reading frame, human C21orf91
163	85	cfa-miR-29c	ZNF282	zinc finger protein 282
164	85	cfa-miR-29c	KIF26A	kinesin family member 26A
165	85	cfa-miR-29c	GCSH	glycine cleavage system protein H (aminomethyl carrier)
166	85	cfa-miR-29c	YTHDF3	YTH domain family, member 3
167	85	cfa-miR-29c	MED28	mediator complex subunit 28
168	84	cfa-miR-29c	GNA13	guanine nucleotide binding protein (G protein), alpha 13
169	84	cfa-miR-29c	EML5	echinoderm microtubule associated protein like 5
170	84	cfa-miR-29c	PARG	poly (ADP-ribose) glycohydrolase
171	84	cfa-miR-29c	LOC476669	gamma-interferon-inducible-lysosomal thiol reductase-like
172	84	cfa-miR-29c	ABCE1	ATP-binding cassette, sub-family E (OABP), member 1
173	83	cfa-miR-29c	RAP1GAP2	RAP1 GTPase activating protein 2
174	83	cfa-miR-29c	CLDN1	claudin 1
175	83	cfa-miR-29c	DPP3	dipeptidyl-peptidase 3
176	83	cfa-miR-29c	NKRF	NFKB repressing factor
177	83	cfa-miR-29c	USP6NL	USP6 N-terminal like
178	83	cfa-miR-29c	RARB	retinoic acid receptor, beta
179	83	cfa-miR-29c	AGPAT4	1-acylglycerol-3-phosphate O-acyltransferase 4
180	83	cfa-miR-29c	GPR37	G protein-coupled receptor 37 (endothelin receptor type B-like)
181	83	cfa-miR-29c	DICER1	dicer 1, ribonuclease type III
182	83	cfa-miR-29c	TUFT1	tuftelin 1
183	82	cfa-miR-29c	USP42	ubiquitin specific peptidase 42
184	82	cfa-miR-29c	ZFP36L1	ZFP36 ring finger protein-like 1
185	82	cfa-miR-29c	FAM168B	family with sequence similarity 168, member B
186	82	cfa-miR-29c	ZNF346	zinc finger protein 346
187	82	cfa-miR-29c	SMIM17	small integral membrane protein 17
188	82	cfa-miR-29c	ADAM12	ADAM metallopeptidase domain 12
189	82	cfa-miR-29c	JARID2	jumonji, AT rich interactive domain 2
190	82	cfa-miR-29c	ANKRD49	ankyrin repeat domain 49
191	82	cfa-miR-29c	SLC4A7	solute carrier family 4, sodium bicarbonate cotransporter, member 7
192	82	cfa-miR-29c	CPEB3	cytoplasmic polyadenylation element binding protein 3
193	82	cfa-miR-29c	ARPP19	cAMP-regulated phosphoprotein, 19kDa
194	82	cfa-miR-29c	ARNT	aryl hydrocarbon receptor nuclear translocator
195	82	cfa-miR-29c	SLC25A15	solute carrier family 25 (mitochondrial carrier; ornithine transporter) member 15
196	82	cfa-miR-29c	SPIN4	spindlin family, member 4
197	82	cfa-miR-29c	CAND1	cullin-associated and neddylation-dissociated 1
198	81	cfa-miR-29c	DBT	dihydrolipoamide branched chain transacylase E2
199	81	cfa-miR-29c	FAM116A	family with sequence similarity 116, member A
200	81	cfa-miR-29c	NID1	nidogen 1
201	81	cfa-miR-29c	PPM1D	protein phosphatase, Mg2+/Mn2+ dependent, 1D
202	81	cfa-miR-29c	MAPRE2	microtubule-associated protein, RP/EB family, member 2
203	81	cfa-miR-29c	PRRG3	proline rich Gla (G-carboxyglutamic acid) 3 (transmembrane)
204	81	cfa-miR-29c	SMEK2	SMEK homolog 2, suppressor of mek1 (Dictyostelium)
205	81	cfa-miR-29c	RNASEL	ribonuclease L (2',5'-oligoisoadenylate synthetase-dependent)
206	81	cfa-miR-29c	BLMH	bleomycin hydrolase
207	81	cfa-miR-29c	ADAMTS14	ADAM metallopeptidase with thrombospondin type 1 motif, 14
208	81	cfa-miR-29c	SH3RF3	SH3 domain containing ring finger 3
1	100	cfa-miR-31	RSBN1	round spermatid basic protein 1
2	100	cfa-miR-31	OXSR1	oxidative stress responsive 1
3	98	cfa-miR-31	CAMK2D	calcium/calmodulin-dependent protein kinase II delta
4	98	cfa-miR-31	HIAT1	hippocampus abundant transcript 1
5	98	cfa-miR-31	ELAVL1	ELAV (embryonic lethal, abnormal vision, Drosophila)-like 1 (Hu antigen R)
6	97	cfa-miR-31	SNX4	sorting nexin 4
7	97	cfa-miR-31	SLC25A44	solute carrier family 25, member 44
8	97	cfa-miR-31	GXYLT1	glucoside xylosyltransferase 1
9	97	cfa-miR-31	LATS2	large tumor suppressor kinase 2
10	97	cfa-miR-31	CACNB2	calcium channel, voltage-dependent, beta 2 subunit
11	97	cfa-miR-31	GCH1	GTP cyclohydrolase 1
12	97	cfa-miR-31	ACSS2	acyl-CoA synthetase short-chain family member 2
13	97	cfa-miR-31	IL34	interleukin 34
14	96	cfa-miR-31	CALU	calumenin
15	96	cfa-miR-31	BAP1	BRCA1 associated protein-1 (ubiquitin carboxy-terminal hydrolase)
16	96	cfa-miR-31	KCTD20	potassium channel tetramerization domain containing 20
17	96	cfa-miR-31	INSC	inscuteable homolog (Drosophila)
18	95	cfa-miR-31	DCBLD2	discoidin, CUB and LCCL domain containing 2
19	95	cfa-miR-31	DUSP7	dual specificity phosphatase 7
20	94	cfa-miR-31	APBB2	amyloid beta (A4) precursor protein-binding, family B, member 2
21	94	cfa-miR-31	RHOBTB1	Rho-related BTB domain containing 1
22	94	cfa-miR-31	MAP4K5	mitogen-activated protein kinase kinase kinase kinase 5
23	94	cfa-miR-31	SH2D1A	SH2 domain containing 1A
24	93	cfa-miR-31	GPRC5A	G protein-coupled receptor, family C, group 5, member A
25	93	cfa-miR-31	SCG3	secretogranin III
26	92	cfa-miR-31	SRP54	signal recognition particle 54kDa
27	92	cfa-miR-31	FNDC5	fibronectin type III domain containing 5
28	92	cfa-miR-31	TENM4	teneurin transmembrane protein 4
29	92	cfa-miR-31	ASH1L	ash1 (absent, small, or homeotic)-like (Drosophila)
30	91	cfa-miR-31	LGALSL	lectin, galactoside-binding-like
31	91	cfa-miR-31	E2F2	E2F transcription factor 2
32	91	cfa-miR-31	WNK1	WNK lysine deficient protein kinase 1
33	91	cfa-miR-31	PRKCE	protein kinase C, epsilon
34	91	cfa-miR-31	KANK1	KN motif and ankyrin repeat domains 1
35	90	cfa-miR-31	ZIC4	Zic family member 4
36	90	cfa-miR-31	EGLN3	egl-9 family hypoxia-inducible factor 3
37	90	cfa-miR-31	AGK	acylglycerol kinase
38	90	cfa-miR-31	DPY19L3	dpy-19-like 3 (C. elegans)
39	90	cfa-miR-31	ZNF384	zinc finger protein 384
40	90	cfa-miR-31	LOC102152842	zinc finger protein 512-like
41	90	cfa-miR-31	HOMER1	homer homolog 1 (Drosophila)
42	90	cfa-miR-31	ZNF512	zinc finger protein 512
43	89	cfa-miR-31	DSEL	dermatan sulfate epimerase-like
44	89	cfa-miR-31	VAV3	vav 3 guanine nucleotide exchange factor
45	89	cfa-miR-31	B3GNT2	UDP-GlcNAc:betaGal beta-1,3-N-acetylglucosaminyltransferase 2
46	89	cfa-miR-31	KHDRBS3	KH domain containing, RNA binding, signal transduction associated 3
47	89	cfa-miR-31	SLC2A4	solute carrier family 2 (facilitated glucose transporter), member 4
48	88	cfa-miR-31	IGFBP7	insulin-like growth factor binding protein 7
49	88	cfa-miR-31	TVP23A	trans-golgi network vesicle protein 23 homolog A (S. cerevisiae)
50	88	cfa-miR-31	ATL2	atlastin GTPase 2
51	88	cfa-miR-31	SMARCD1	SWI/SNF related, matrix associated, actin dependent regulator of chromatin, subfamily d, member 1
52	88	cfa-miR-31	PAX9	paired box 9
53	88	cfa-miR-31	NUP153	nucleoporin 153kDa
54	88	cfa-miR-31	PPP2R2A	protein phosphatase 2, regulatory subunit B, alpha
55	88	cfa-miR-31	PPP3CA	protein phosphatase 3, catalytic subunit, alpha isozyme
56	88	cfa-miR-31	SCN3B	sodium channel, voltage-gated, type III, beta subunit
57	88	cfa-miR-31	SLC6A6	solute carrier family 6 (neurotransmitter transporter, taurine), member 6
58	87	cfa-miR-31	RAB11FIP5	RAB11 family interacting protein 5 (class I)
59	87	cfa-miR-31	KIAA1024	KIAA1024 ortholog
60	87	cfa-miR-31	MAP1B	microtubule-associated protein 1B
61	87	cfa-miR-31	TM9SF3	transmembrane 9 superfamily member 3
62	87	cfa-miR-31	ZBTB39	zinc finger and BTB domain containing 39
63	86	cfa-miR-31	LRP4	low density lipoprotein receptor-related protein 4
64	86	cfa-miR-31	NAA15	N(alpha)-acetyltransferase 15, NatA auxiliary subunit
65	86	cfa-miR-31	TMED10	transmembrane emp24-like trafficking protein 10 (yeast)
66	86	cfa-miR-31	SPARC	secreted protein, acidic, cysteine-rich (osteonectin)
67	86	cfa-miR-31	BCL2L13	BCL2-like 13 (apoptosis facilitator)
68	85	cfa-miR-31	STARD7	StAR-related lipid transfer (START) domain containing 7
69	85	cfa-miR-31	PLXNA2	plexin A2
70	85	cfa-miR-31	DNASE1L3	deoxyribonuclease I-like 3
71	85	cfa-miR-31	GNA13	guanine nucleotide binding protein (G protein), alpha 13
72	85	cfa-miR-31	C9H9orf171	chromosome 9 open reading frame, human C9orf171
73	84	cfa-miR-31	PIK3C2A	phosphatidylinositol-4-phosphate 3-kinase, catalytic subunit type 2 alpha
74	84	cfa-miR-31	AKR1B1	aldo-keto reductase family 1, member B1 (aldose reductase)
75	84	cfa-miR-31	RASA1	RAS p21 protein activator (GTPase activating protein) 1
76	84	cfa-miR-31	ILDR2	immunoglobulin-like domain containing receptor 2
77	84	cfa-miR-31	TBC1D2B	TBC1 domain family, member 2B
78	84	cfa-miR-31	BACH2	BTB and CNC homology 1, basic leucine zipper transcription factor 2
79	83	cfa-miR-31	SLC1A2	solute carrier family 1 (glial high affinity glutamate transporter), member 2
80	83	cfa-miR-31	PC	pyruvate carboxylase
81	83	cfa-miR-31	SNAP29	synaptosomal-associated protein, 29kDa
82	83	cfa-miR-31	SH3BP1	SH3-domain binding protein 1
83	82	cfa-miR-31	IGSF11	immunoglobulin superfamily, member 11
84	82	cfa-miR-31	TNS1	tensin 1
85	82	cfa-miR-31	SEMA6D	sema domain, transmembrane domain (TM), and cytoplasmic domain, (semaphorin) 6D
86	82	cfa-miR-31	AKR1D1	aldo-keto reductase family 1, member D1
87	82	cfa-miR-31	RAB5B	RAB5B, member RAS oncogene family
88	82	cfa-miR-31	NUMB	numb homolog (Drosophila)
89	81	cfa-miR-31	ACSL4	acyl-CoA synthetase long-chain family member 4
90	81	cfa-miR-31	HERC3	HECT and RLD domain containing E3 ubiquitin protein ligase 3
91	81	cfa-miR-31	SYNJ2	synaptojanin 2
92	81	cfa-miR-31	MYRFL	myelin regulatory factor-like
93	81	cfa-miR-31	RSF1	remodeling and spacing factor 1
94	81	cfa-miR-31	MOSPD2	motile sperm domain containing 2
95	81	cfa-miR-31	EML5	echinoderm microtubule associated protein like 5
96	81	cfa-miR-31	HHIP	hedgehog interacting protein
97	81	cfa-miR-31	KCNS2	potassium voltage-gated channel, delayed-rectifier, subfamily S, member 2
98	81	cfa-miR-31	DCAF17	DDB1 and CUL4 associated factor 17
1	100	cfa-miR-34c	E2F5	E2F transcription factor 5, p130-binding
2	100	cfa-miR-34c	CUEDC1	CUE domain containing 1
3	100	cfa-miR-34c	FGD6	FYVE, RhoGEF and PH domain containing 6
4	100	cfa-miR-34c	FAM76A	family with sequence similarity 76, member A
5	100	cfa-miR-34c	VAT1	vesicle amine transport 1
6	99	cfa-miR-34c	UBP1	upstream binding protein 1 (LBP-1a)
7	99	cfa-miR-34c	SOGA1	suppressor of glucose, autophagy associated 1
8	99	cfa-miR-34c	SYT1	synaptotagmin I
9	99	cfa-miR-34c	VAMP2	vesicle-associated membrane protein 2 (synaptobrevin 2)
10	99	cfa-miR-34c	EML5	echinoderm microtubule associated protein like 5
11	99	cfa-miR-34c	IQGAP3	IQ motif containing GTPase activating protein 3
12	99	cfa-miR-34c	ZFHX4	zinc finger homeobox 4
13	98	cfa-miR-34c	SVOP	SV2 related protein homolog (rat)
14	98	cfa-miR-34c	PNOC	prepronociceptin
15	98	cfa-miR-34c	FLOT2	flotillin 2
16	98	cfa-miR-34c	CAMTA1	calmodulin binding transcription activator 1
17	98	cfa-miR-34c	NAV3	neuron navigator 3
18	98	cfa-miR-34c	ERC1	ELKS/RAB6-interacting/CAST family member 1
19	98	cfa-miR-34c	DNAJC27	DnaJ (Hsp40) homolog, subfamily C, member 27
20	98	cfa-miR-34c	RAB43	RAB43, member RAS oncogene family
21	98	cfa-miR-34c	FKBP1B	FK506 binding protein 1B, 12.6 kDa
22	98	cfa-miR-34c	AHCYL2	adenosylhomocysteinase-like 2
23	97	cfa-miR-34c	AKAP6	A kinase (PRKA) anchor protein 6
24	97	cfa-miR-34c	MPP2	membrane protein, palmitoylated 2 (MAGUK p55 subfamily member 2)
25	97	cfa-miR-34c	GPR64	G protein-coupled receptor 64
26	97	cfa-miR-34c	ZNF644	zinc finger protein 644
27	97	cfa-miR-34c	DLL1	delta-like 1 (Drosophila)
28	97	cfa-miR-34c	MDM4	Mdm4 p53 binding protein homolog (mouse)
29	97	cfa-miR-34c	LEF1	lymphoid enhancer-binding factor 1
30	97	cfa-miR-34c	HNF1A	HNF1 homeobox A
31	97	cfa-miR-34c	PACS1	phosphofurin acidic cluster sorting protein 1
32	96	cfa-miR-34c	ZNF282	zinc finger protein 282
33	96	cfa-miR-34c	TBL1XR1	transducin (beta)-like 1 X-linked receptor 1
34	96	cfa-miR-34c	TNRC18	trinucleotide repeat containing 18
35	95	cfa-miR-34c	SGPP1	sphingosine-1-phosphate phosphatase 1
36	95	cfa-miR-34c	GMFB	glia maturation factor, beta
37	95	cfa-miR-34c	SPATA5	spermatogenesis associated 5
38	95	cfa-miR-34c	CTNND2	catenin (cadherin-associated protein), delta 2
39	95	cfa-miR-34c	PPP2R5A	protein phosphatase 2, regulatory subunit B', alpha
40	95	cfa-miR-34c	LGR4	leucine-rich repeat containing G protein-coupled receptor 4
41	95	cfa-miR-34c	PPP1R11	protein phosphatase 1, regulatory (inhibitor) subunit 11
42	95	cfa-miR-34c	AP1S2	adaptor-related protein complex 1, sigma 2 subunit
43	95	cfa-miR-34c	RRAS	related RAS viral (r-ras) oncogene homolog
44	95	cfa-miR-34c	PITPNC1	phosphatidylinositol transfer protein, cytoplasmic 1
45	95	cfa-miR-34c	CCNE2	cyclin E2
46	94	cfa-miR-34c	MLLT3	myeloid/lymphoid or mixed-lineage leukemia (trithorax homolog, Drosophila); translocated to, 3
47	94	cfa-miR-34c	ASIC2	acid-sensing (proton-gated) ion channel 2
48	94	cfa-miR-34c	CACNB3	calcium channel, voltage-dependent, beta 3 subunit
49	94	cfa-miR-34c	STK10	serine/threonine kinase 10
50	94	cfa-miR-34c	DAAM1	dishevelled associated activator of morphogenesis 1
51	94	cfa-miR-34c	METAP1	methionyl aminopeptidase 1
52	93	cfa-miR-34c	ACSM5	acyl-CoA synthetase medium-chain family member 5
53	93	cfa-miR-34c	ZMYM4	zinc finger, MYM-type 4
54	93	cfa-miR-34c	MLLT1	myeloid/lymphoid or mixed-lineage leukemia (trithorax homolog, Drosophila); translocated to, 1
55	93	cfa-miR-34c	PLCB1	phospholipase C, beta 1 (phosphoinositide-specific)
56	93	cfa-miR-34c	STRN3	striatin, calmodulin binding protein 3
57	93	cfa-miR-34c	FAM70A	family with sequence similarity 70, member A
58	93	cfa-miR-34c	PKP4	plakophilin 4
59	93	cfa-miR-34c	RAP1GDS1	RAP1, GTP-GDP dissociation stimulator 1
60	93	cfa-miR-34c	MYCN	v-myc avian myelocytomatosis viral oncogene neuroblastoma derived homolog
61	93	cfa-miR-34c	PSIP1	PC4 and SFRS1 interacting protein 1
62	93	cfa-miR-34c	TAF5	TAF5 RNA polymerase II, TATA box binding protein (TBP)-associated factor, 100kDa
63	92	cfa-miR-34c	SIDT2	SID1 transmembrane family, member 2
64	92	cfa-miR-34c	TMEM55A	transmembrane protein 55A
65	92	cfa-miR-34c	UHRF2	ubiquitin-like with PHD and ring finger domains 2, E3 ubiquitin protein ligase
66	92	cfa-miR-34c	RFX3	regulatory factor X, 3 (influences HLA class II expression)
67	92	cfa-miR-34c	SLC45A3	solute carrier family 45, member 3
68	92	cfa-miR-34c	AQP8	aquaporin 8
69	92	cfa-miR-34c	STX1A	syntaxin 1A (brain)
70	92	cfa-miR-34c	SLC6A1	solute carrier family 6 (neurotransmitter transporter), member 1
71	92	cfa-miR-34c	PDGFRA	platelet-derived growth factor receptor, alpha polypeptide
72	91	cfa-miR-34c	F2RL2	coagulation factor II (thrombin) receptor-like 2
73	91	cfa-miR-34c	PPFIA1	protein tyrosine phosphatase, receptor type, f polypeptide (PTPRF), interacting protein (liprin), alpha 1
74	91	cfa-miR-34c	ARHGAP26	Rho GTPase activating protein 26
75	91	cfa-miR-34c	NOTUM	notum pectinacetylesterase homolog (Drosophila)
76	91	cfa-miR-34c	RIC8B	RIC8 guanine nucleotide exchange factor B
77	91	cfa-miR-34c	OSGIN2	oxidative stress induced growth inhibitor family member 2
78	90	cfa-miR-34c	NUMBL	numb homolog (Drosophila)-like
79	90	cfa-miR-34c	SGSM2	small G protein signaling modulator 2
80	90	cfa-miR-34c	NOTCH1	notch 1
81	90	cfa-miR-34c	TFCP2L1	transcription factor CP2-like 1
82	90	cfa-miR-34c	GPC6	glypican 6
83	90	cfa-miR-34c	PPARGC1B	peroxisome proliferator-activated receptor gamma, coactivator 1 beta
84	90	cfa-miR-34c	PTPN4	protein tyrosine phosphatase, non-receptor type 4 (megakaryocyte)
85	90	cfa-miR-34c	MGAT4A	mannosyl (alpha-1,3-)-glycoprotein beta-1,4-N-acetylglucosaminyltransferase, isozyme A
86	89	cfa-miR-34c	PPP2R3A	protein phosphatase 2, regulatory subunit B'', alpha
87	89	cfa-miR-34c	SLC4A7	solute carrier family 4, sodium bicarbonate cotransporter, member 7
88	89	cfa-miR-34c	FOXP1	forkhead box P1
89	89	cfa-miR-34c	SAR1A	SAR1 homolog A (S. cerevisiae)
90	89	cfa-miR-34c	TANC2	tetratricopeptide repeat, ankyrin repeat and coiled-coil containing 2
91	89	cfa-miR-34c	KIAA0100	KIAA0100 ortholog
92	89	cfa-miR-34c	ELMOD1	ELMO/CED-12 domain containing 1
93	89	cfa-miR-34c	RALGDS	ral guanine nucleotide dissociation stimulator
94	88	cfa-miR-34c	UCN2	urocortin 2
95	88	cfa-miR-34c	ARID4B	AT rich interactive domain 4B (RBP1-like)
96	88	cfa-miR-34c	MEX3C	mex-3 RNA binding family member C
97	88	cfa-miR-34c	ARHGAP19	Rho GTPase activating protein 19
98	88	cfa-miR-34c	CNOT4	CCR4-NOT transcription complex, subunit 4
99	88	cfa-miR-34c	TTC19	tetratricopeptide repeat domain 19
100	87	cfa-miR-34c	CBFA2T3	core-binding factor, runt domain, alpha subunit 2; translocated to, 3
101	87	cfa-miR-34c	MRAS	muscle RAS oncogene homolog
102	87	cfa-miR-34c	GPR17	G protein-coupled receptor 17
103	87	cfa-miR-34c	MYH9	myosin, heavy chain 9, non-muscle
104	87	cfa-miR-34c	TOB2	transducer of ERBB2, 2
105	87	cfa-miR-34c	RNF144B	ring finger protein 144B
106	86	cfa-miR-34c	NETO1	neuropilin (NRP) and tolloid (TLL)-like 1
107	86	cfa-miR-34c	FAM46A	family with sequence similarity 46, member A
108	86	cfa-miR-34c	MET	met proto-oncogene (hepatocyte growth factor receptor)
109	86	cfa-miR-34c	RANGAP1	Ran GTPase activating protein 1
110	86	cfa-miR-34c	RS1	retinoschisin 1
111	86	cfa-miR-34c	RPS6KA4	ribosomal protein S6 kinase, 90kDa, polypeptide 4
112	86	cfa-miR-34c	KY	kyphoscoliosis peptidase
113	86	cfa-miR-34c	ZYG11B	zyg-11 family member B, cell cycle regulator
114	85	cfa-miR-34c	RRAGC	Ras-related GTP binding C
115	85	cfa-miR-34c	PVRL1	poliovirus receptor-related 1 (herpesvirus entry mediator C)
116	85	cfa-miR-34c	NPTX1	neuronal pentraxin I
117	85	cfa-miR-34c	CPLX2	complexin 2
118	85	cfa-miR-34c	COL12A1	collagen, type XII, alpha 1
119	85	cfa-miR-34c	SLCO3A1	solute carrier organic anion transporter family, member 3A1
120	85	cfa-miR-34c	SYNJ1	synaptojanin 1
121	85	cfa-miR-34c	CELF3	CUGBP, Elav-like family member 3
122	85	cfa-miR-34c	KIAA1462	KIAA1462 ortholog
123	85	cfa-miR-34c	LHFPL2	lipoma HMGIC fusion partner-like 2
124	85	cfa-miR-34c	LONRF3	LON peptidase N-terminal domain and ring finger 3
125	84	cfa-miR-34c	ACSL4	acyl-CoA synthetase long-chain family member 4
126	84	cfa-miR-34c	LRP4	low density lipoprotein receptor-related protein 4
127	84	cfa-miR-34c	TRAK2	trafficking protein, kinesin binding 2
128	84	cfa-miR-34c	CDK6	cyclin-dependent kinase 6
129	83	cfa-miR-34c	LMAN1	lectin, mannose-binding, 1
130	83	cfa-miR-34c	TPD52	tumor protein D52
131	83	cfa-miR-34c	CHD1	chromodomain helicase DNA binding protein 1
132	83	cfa-miR-34c	OLFML1	olfactomedin-like 1
133	83	cfa-miR-34c	ACP5	acid phosphatase 5, tartrate resistant
134	83	cfa-miR-34c	RGS17	regulator of G-protein signaling 17
135	83	cfa-miR-34c	TRIM41	tripartite motif containing 41
136	83	cfa-miR-34c	PPP1R10	protein phosphatase 1, regulatory subunit 10
137	83	cfa-miR-34c	VWA5B2	von Willebrand factor A domain containing 5B2
138	82	cfa-miR-34c	RNF216	ring finger protein 216
139	82	cfa-miR-34c	PEA15	phosphoprotein enriched in astrocytes 15
140	82	cfa-miR-34c	ASCL1	achaete-scute complex homolog 1 (Drosophila)
141	82	cfa-miR-34c	SPR	sepiapterin reductase (7,8-dihydrobiopterin:NADP+ oxidoreductase)
142	82	cfa-miR-34c	UBIAD1	UbiA prenyltransferase domain containing 1
143	82	cfa-miR-34c	KLF4	Kruppel-like factor 4 (gut)
144	82	cfa-miR-34c	AGO4	argonaute RISC catalytic component 4
145	82	cfa-miR-34c	ASCL3	achaete-scute complex homolog 3 (Drosophila)
146	81	cfa-miR-34c	DCX	doublecortin
147	81	cfa-miR-34c	ADIPOR2	adiponectin receptor 2
148	81	cfa-miR-34c	PLAG1	pleiomorphic adenoma gene 1
149	81	cfa-miR-34c	CPD	carboxypeptidase D
150	81	cfa-miR-34c	ACBD3	acyl-CoA binding domain containing 3
151	81	cfa-miR-34c	WDR33	WD repeat domain 33
152	81	cfa-miR-34c	THY1	Thy-1 cell surface antigen
153	81	cfa-miR-34c	PTPN1	protein tyrosine phosphatase, non-receptor type 1
154	81	cfa-miR-34c	WASF1	WAS protein family, member 1
155	81	cfa-miR-34c	SUCO	SUN domain containing ossification factor
1	100	cfa-miR-105a	FLRT2	fibronectin leucine rich transmembrane protein 2
2	100	cfa-miR-105a	RAPGEF2	Rap guanine nucleotide exchange factor (GEF) 2
3	100	cfa-miR-105a	EEA1	early endosome antigen 1
4	99	cfa-miR-105a	QDPR	quinoid dihydropteridine reductase
5	98	cfa-miR-105a	HPS5	Hermansky-Pudlak syndrome 5
6	98	cfa-miR-105a	PTPRG	protein tyrosine phosphatase, receptor type, G
7	98	cfa-miR-105a	HP1BP3	heterochromatin protein 1, binding protein 3
8	98	cfa-miR-105a	TM9SF2	transmembrane 9 superfamily member 2
9	98	cfa-miR-105a	SUZ12	SUZ12 polycomb repressive complex 2 subunit
10	98	cfa-miR-105a	TWF1	twinfilin actin-binding protein 1
11	98	cfa-miR-105a	MAGI1	membrane associated guanylate kinase, WW and PDZ domain containing 1
12	97	cfa-miR-105a	PAN3	PAN3 poly(A) specific ribonuclease subunit homolog (S. cerevisiae)
13	97	cfa-miR-105a	CELF1	CUGBP, Elav-like family member 1
14	97	cfa-miR-105a	TJP1	tight junction protein 1 (zona occludens 1)
15	97	cfa-miR-105a	EIF4G2	eukaryotic translation initiation factor 4 gamma, 2
16	97	cfa-miR-105a	HECA	headcase homolog (Drosophila)
17	97	cfa-miR-105a	NEDD4L	neural precursor cell expressed, developmentally down-regulated 4-like, E3 ubiquitin protein ligase
18	97	cfa-miR-105a	HNRNPK	heterogeneous nuclear ribonucleoprotein K
19	96	cfa-miR-105a	TERF1	telomeric repeat binding factor (NIMA-interacting) 1
20	96	cfa-miR-105a	F13A1	coagulation factor XIII, A1 polypeptide
21	96	cfa-miR-105a	SEL1L	sel-1 suppressor of lin-12-like (C. elegans)
22	96	cfa-miR-105a	FAM178A	family with sequence similarity 178, member A
23	96	cfa-miR-105a	LDLRAD3	low density lipoprotein receptor class A domain containing 3
24	96	cfa-miR-105a	TM9SF3	transmembrane 9 superfamily member 3
25	96	cfa-miR-105a	PCMT1	protein-L-isoaspartate (D-aspartate) O-methyltransferase
26	95	cfa-miR-105a	SMNDC1	survival motor neuron domain containing 1
27	95	cfa-miR-105a	COPS8	COP9 signalosome subunit 8
28	95	cfa-miR-105a	CAMTA1	calmodulin binding transcription activator 1
29	95	cfa-miR-105a	CRBN	cereblon
30	94	cfa-miR-105a	GABARAPL2	GABA(A) receptor-associated protein-like 2
31	94	cfa-miR-105a	GNA13	guanine nucleotide binding protein (G protein), alpha 13
32	94	cfa-miR-105a	C1H6orf170	chromosome 1 open reading frame, human C6orf170
33	94	cfa-miR-105a	KIAA0430	KIAA0430 ortholog
34	94	cfa-miR-105a	ITGA6	integrin, alpha 6
35	94	cfa-miR-105a	TULP4	tubby like protein 4
36	94	cfa-miR-105a	AMOTL2	angiomotin like 2
37	93	cfa-miR-105a	YTHDF3	YTH domain family, member 3
38	93	cfa-miR-105a	TEX2	testis expressed 2
39	93	cfa-miR-105a	MTCH2	mitochondrial carrier 2
40	93	cfa-miR-105a	C7H18orf25	chromosome 7 open reading frame, human C18orf25
41	92	cfa-miR-105a	MBD4	methyl-CpG binding domain protein 4
42	92	cfa-miR-105a	MORF4L2	mortality factor 4 like 2
43	92	cfa-miR-105a	ACSL3	acyl-CoA synthetase long-chain family member 3
44	92	cfa-miR-105a	COPS4	COP9 signalosome subunit 4
45	91	cfa-miR-105a	DHX40	DEAH (Asp-Glu-Ala-His) box polypeptide 40
46	91	cfa-miR-105a	CCDC3	coiled-coil domain containing 3
47	91	cfa-miR-105a	CBL	Cbl proto-oncogene, E3 ubiquitin protein ligase
48	91	cfa-miR-105a	KSR1	kinase suppressor of ras 1
49	91	cfa-miR-105a	ITGB6	integrin, beta 6
50	91	cfa-miR-105a	TRA2B	transformer 2 beta homolog (Drosophila)
51	90	cfa-miR-105a	KBTBD8	kelch repeat and BTB (POZ) domain containing 8
52	90	cfa-miR-105a	USP37	ubiquitin specific peptidase 37
53	90	cfa-miR-105a	GOLT1B	golgi transport 1B
54	90	cfa-miR-105a	PHEX	phosphate regulating endopeptidase homolog, X-linked
55	90	cfa-miR-105a	TBL1XR1	transducin (beta)-like 1 X-linked receptor 1
56	90	cfa-miR-105a	FAM174A	family with sequence similarity 174, member A
57	89	cfa-miR-105a	UBE2E1	ubiquitin-conjugating enzyme E2E 1
58	89	cfa-miR-105a	CDK12	cyclin-dependent kinase 12
59	89	cfa-miR-105a	MLF1	myeloid leukemia factor 1
60	89	cfa-miR-105a	CRAMP1L	Crm, cramped-like (Drosophila)
61	89	cfa-miR-105a	CDH2	cadherin 2, type 1, N-cadherin (neuronal)
62	89	cfa-miR-105a	ACVR2A	activin A receptor, type IIA
63	89	cfa-miR-105a	PITPNC1	phosphatidylinositol transfer protein, cytoplasmic 1
64	89	cfa-miR-105a	PAIP2	poly(A) binding protein interacting protein 2
65	89	cfa-miR-105a	LRRC16A	leucine rich repeat containing 16A
66	88	cfa-miR-105a	PRKAB2	protein kinase, AMP-activated, beta 2 non-catalytic subunit
67	88	cfa-miR-105a	NFATC1	nuclear factor of activated T-cells, cytoplasmic, calcineurin-dependent 1
68	88	cfa-miR-105a	SLC31A1	solute carrier family 31 (copper transporter), member 1
69	88	cfa-miR-105a	SOHLH2	spermatogenesis and oogenesis specific basic helix-loop-helix 2
70	88	cfa-miR-105a	NAA15	N(alpha)-acetyltransferase 15, NatA auxiliary subunit
71	88	cfa-miR-105a	SNIP1	Smad nuclear interacting protein 1
72	88	cfa-miR-105a	SLAIN2	SLAIN motif family, member 2
73	88	cfa-miR-105a	CYP51A1	cytochrome P450, family 51, subfamily A, polypeptide 1
74	88	cfa-miR-105a	CERS6	ceramide synthase 6
75	88	cfa-miR-105a	TROVE2	TROVE domain family, member 2
76	87	cfa-miR-105a	GPAM	glycerol-3-phosphate acyltransferase, mitochondrial
77	87	cfa-miR-105a	MEF2C	myocyte enhancer factor 2C
78	87	cfa-miR-105a	KRAS	v-Ki-ras2 Kirsten rat sarcoma viral oncogene homolog
79	86	cfa-miR-105a	ZNF462	zinc finger protein 462
80	86	cfa-miR-105a	MCC	mutated in colorectal cancers
81	86	cfa-miR-105a	SLC44A1	solute carrier family 44 (choline transporter), member 1
82	86	cfa-miR-105a	IRS1	insulin receptor substrate 1
83	86	cfa-miR-105a	KIAA0907	KIAA0907 ortholog
84	85	cfa-miR-105a	SETX	senataxin
85	85	cfa-miR-105a	PDLIM5	PDZ and LIM domain 5
86	85	cfa-miR-105a	OSBPL8	oxysterol binding protein-like 8
87	85	cfa-miR-105a	USP31	ubiquitin specific peptidase 31
88	83	cfa-miR-105a	RHOBTB1	Rho-related BTB domain containing 1
89	83	cfa-miR-105a	HIPK3	homeodomain interacting protein kinase 3
90	83	cfa-miR-105a	CDC14A	cell division cycle 14A
91	83	cfa-miR-105a	2017-09-06	septin 6
92	83	cfa-miR-105a	MYLIP	myosin regulatory light chain interacting protein
93	83	cfa-miR-105a	CNN3	calponin 3, acidic
94	83	cfa-miR-105a	LBR	lamin B receptor
95	83	cfa-miR-105a	UBE2K	ubiquitin-conjugating enzyme E2K
96	82	cfa-miR-105a	LIMS1	LIM and senescent cell antigen-like domains 1
97	82	cfa-miR-105a	MGARP	mitochondria-localized glutamic acid-rich protein
98	82	cfa-miR-105a	HCFC2	host cell factor C2
99	82	cfa-miR-105a	NIN	ninein (GSK3B interacting protein)
100	82	cfa-miR-105a	CSNK1G1	casein kinase 1, gamma 1
101	82	cfa-miR-105a	SLC24A2	solute carrier family 24 (sodium/potassium/calcium exchanger), member 2
102	81	cfa-miR-105a	PTPRE	protein tyrosine phosphatase, receptor type, E
103	81	cfa-miR-105a	WAPAL	wings apart-like homolog (Drosophila)
104	81	cfa-miR-105a	DCX	doublecortin
105	81	cfa-miR-105a	SLC2A11	solute carrier family 2 (facilitated glucose transporter), member 11
106	81	cfa-miR-105a	SLC41A2	solute carrier family 41 (magnesium transporter), member 2
1	100	cfa-miR-181a	C2CD5	C2 calcium-dependent domain containing 5
2	100	cfa-miR-181a	TNPO1	transportin 1
3	100	cfa-miR-181a	PPIP5K2	diphosphoinositol pentakisphosphate kinase 2
4	100	cfa-miR-181a	SGPP1	sphingosine-1-phosphate phosphatase 1
5	99	cfa-miR-181a	SAMHD1	SAM domain and HD domain 1
6	99	cfa-miR-181a	USP42	ubiquitin specific peptidase 42
7	99	cfa-miR-181a	OSBPL3	oxysterol binding protein-like 3
8	99	cfa-miR-181a	SPRY4	sprouty homolog 4 (Drosophila)
9	99	cfa-miR-181a	ATMIN	ATM interactor
10	99	cfa-miR-181a	KLHL29	kelch-like family member 29
11	99	cfa-miR-181a	LOC490632	RNA-binding protein Nova-1-like
12	99	cfa-miR-181a	ATXN3	ataxin 3
13	99	cfa-miR-181a	CREBRF	CREB3 regulatory factor
14	99	cfa-miR-181a	PI4K2B	phosphatidylinositol 4-kinase type 2 beta
15	99	cfa-miR-181a	COPS2	COP9 signalosome subunit 2
16	99	cfa-miR-181a	DDX3X	DEAD (Asp-Glu-Ala-Asp) box helicase 3, X-linked
17	99	cfa-miR-181a	GSKIP	GSK3B interacting protein
18	99	cfa-miR-181a	CLASP1	cytoplasmic linker associated protein 1
19	99	cfa-miR-181a	MTMR12	myotubularin related protein 12
20	98	cfa-miR-181a	CBX7	chromobox homolog 7
21	98	cfa-miR-181a	NIPAL4	NIPA-like domain containing 4
22	98	cfa-miR-181a	WDR37	WD repeat domain 37
23	98	cfa-miR-181a	USP33	ubiquitin specific peptidase 33
24	98	cfa-miR-181a	KMT2A	lysine (K)-specific methyltransferase 2A
25	98	cfa-miR-181a	RBM27	RNA binding motif protein 27
26	98	cfa-miR-181a	EPC2	enhancer of polycomb homolog 2 (Drosophila)
27	98	cfa-miR-181a	MBTPS2	membrane-bound transcription factor peptidase, site 2
28	98	cfa-miR-181a	ABI3BP	ABI family, member 3 (NESH) binding protein
29	98	cfa-miR-181a	NLN	neurolysin (metallopeptidase M3 family)
30	98	cfa-miR-181a	ANAPC16	anaphase promoting complex subunit 16
31	98	cfa-miR-181a	CCNK	cyclin K
32	98	cfa-miR-181a	KLF15	Kruppel-like factor 15
33	98	cfa-miR-181a	RPS6KA3	ribosomal protein S6 kinase, 90kDa, polypeptide 3
34	98	cfa-miR-181a	E2F5	E2F transcription factor 5, p130-binding
35	98	cfa-miR-181a	ZNF800	zinc finger protein 800
36	98	cfa-miR-181a	SLAIN2	SLAIN motif family, member 2
37	98	cfa-miR-181a	RAD21L1	RAD21-like 1 (S. pombe)
38	98	cfa-miR-181a	GPSM1	G-protein signaling modulator 1
39	98	cfa-miR-181a	DNAJC13	DnaJ (Hsp40) homolog, subfamily C, member 13
40	98	cfa-miR-181a	MIER3	mesoderm induction early response 1, family member 3
41	97	cfa-miR-181a	SPIRE1	spire-type actin nucleation factor 1
42	97	cfa-miR-181a	NNT	nicotinamide nucleotide transhydrogenase
43	97	cfa-miR-181a	RNMT	RNA (guanine-7-) methyltransferase
44	97	cfa-miR-181a	SIPA1L2	signal-induced proliferation-associated 1 like 2
45	97	cfa-miR-181a	RBBP7	retinoblastoma binding protein 7
46	97	cfa-miR-181a	LGALSL	lectin, galactoside-binding-like
47	97	cfa-miR-181a	YIPF6	Yip1 domain family, member 6
48	97	cfa-miR-181a	FAM122B	family with sequence similarity 122B
49	97	cfa-miR-181a	TRAK1	trafficking protein, kinesin binding 1
50	97	cfa-miR-181a	MAN2A1	mannosidase, alpha, class 2A, member 1
51	97	cfa-miR-181a	SLITRK1	SLIT and NTRK-like family, member 1
52	97	cfa-miR-181a	RLF	rearranged L-myc fusion
53	97	cfa-miR-181a	VANGL1	VANGL planar cell polarity protein 1
54	97	cfa-miR-181a	TCERG1	transcription elongation regulator 1
55	97	cfa-miR-181a	ZBTB43	zinc finger and BTB domain containing 43
56	97	cfa-miR-181a	ZBTB41	zinc finger and BTB domain containing 41
57	97	cfa-miR-181a	LRRC32	leucine rich repeat containing 32
58	97	cfa-miR-181a	KIAA0182	KIAA0182 ortholog
59	97	cfa-miR-181a	CPNE2	copine II
60	97	cfa-miR-181a	MPP5	membrane protein, palmitoylated 5 (MAGUK p55 subfamily member 5)
61	96	cfa-miR-181a	GAPVD1	GTPase activating protein and VPS9 domains 1
62	96	cfa-miR-181a	KLF6	Kruppel-like factor 6
63	96	cfa-miR-181a	PTBP3	polypyrimidine tract binding protein 3
64	96	cfa-miR-181a	RAB11FIP2	RAB11 family interacting protein 2 (class I)
65	96	cfa-miR-181a	CPD	carboxypeptidase D
66	96	cfa-miR-181a	FMNL2	formin-like 2
67	96	cfa-miR-181a	PCDHA5	protocadherin alpha 5
68	96	cfa-miR-181a	IPO8	importin 8
69	96	cfa-miR-181a	CLIP1	CAP-GLY domain containing linker protein 1
70	96	cfa-miR-181a	NELFA	negative elongation factor complex member A
71	96	cfa-miR-181a	MB21D2	Mab-21 domain containing 2
72	96	cfa-miR-181a	CTDSPL	CTD (carboxy-terminal domain, RNA polymerase II, polypeptide A) small phosphatase-like
73	96	cfa-miR-181a	ESM1	endothelial cell-specific molecule 1
74	96	cfa-miR-181a	CHMP1B	charged multivesicular body protein 1B
75	96	cfa-miR-181a	RALGAPB	Ral GTPase activating protein, beta subunit (non-catalytic)
76	96	cfa-miR-181a	LMO1	LIM domain only 1 (rhombotin 1)
77	95	cfa-miR-181a	BAI3	brain-specific angiogenesis inhibitor 3
78	95	cfa-miR-181a	PLCL2	phospholipase C-like 2
79	95	cfa-miR-181a	ELMSAN1	ELM2 and Myb/SANT-like domain containing 1
80	95	cfa-miR-181a	GCLM	glutamate-cysteine ligase, modifier subunit
81	95	cfa-miR-181a	LOC489143	gamma-aminobutyric acid receptor subunit alpha-1-like
82	95	cfa-miR-181a	BRD1	bromodomain containing 1
83	95	cfa-miR-181a	PROSER1	proline and serine rich 1
84	95	cfa-miR-181a	CDYL	chromodomain protein, Y-like
85	95	cfa-miR-181a	CHIC1	cysteine-rich hydrophobic domain 1
86	95	cfa-miR-181a	NSMAF	neutral sphingomyelinase (N-SMase) activation associated factor
87	95	cfa-miR-181a	SLC7A11	solute carrier family 7 (anionic amino acid transporter light chain, xc- system), member 11
88	95	cfa-miR-181a	SEC24C	SEC24 family, member C (S. cerevisiae)
89	95	cfa-miR-181a	RNF169	ring finger protein 169
90	95	cfa-miR-181a	DEPTOR	DEP domain containing MTOR-interacting protein
91	95	cfa-miR-181a	TOM1L1	target of myb1 (chicken)-like 1
92	95	cfa-miR-181a	HSP90B1	heat shock protein 90kDa beta (Grp94), member 1
93	95	cfa-miR-181a	UBE2B	ubiquitin-conjugating enzyme E2B
94	94	cfa-miR-181a	PNISR	PNN-interacting serine/arginine-rich protein
95	94	cfa-miR-181a	RAD21	RAD21 homolog (S. pombe)
96	94	cfa-miR-181a	AFG3L2	AFG3 ATPase family member 3-like 2 (S. cerevisiae)
97	94	cfa-miR-181a	SRSF7	serine/arginine-rich splicing factor 7
98	94	cfa-miR-181a	LRBA	LPS-responsive vesicle trafficking, beach and anchor containing
99	94	cfa-miR-181a	SESN3	sestrin 3
100	94	cfa-miR-181a	WWC2	WW and C2 domain containing 2
101	94	cfa-miR-181a	SLC4A10	solute carrier family 4, sodium bicarbonate transporter, member 10
102	94	cfa-miR-181a	NOTCH2	notch 2
103	94	cfa-miR-181a	KLHL2	kelch-like family member 2
104	94	cfa-miR-181a	FBXO33	F-box protein 33
105	94	cfa-miR-181a	BTBD3	BTB (POZ) domain containing 3
106	94	cfa-miR-181a	DOCK4	dedicator of cytokinesis 4
107	94	cfa-miR-181a	S1PR1	sphingosine-1-phosphate receptor 1
108	94	cfa-miR-181a	ZIC3	Zic family member 3
109	94	cfa-miR-181a	EPT1	ethanolaminephosphotransferase 1 (CDP-ethanolamine-specific)
110	93	cfa-miR-181a	MFSD6	major facilitator superfamily domain containing 6
111	93	cfa-miR-181a	NAA50	N(alpha)-acetyltransferase 50, NatE catalytic subunit
112	93	cfa-miR-181a	GPD1L	glycerol-3-phosphate dehydrogenase 1-like
113	93	cfa-miR-181a	SEC24A	SEC24 family, member A (S. cerevisiae)
114	93	cfa-miR-181a	TBPL1	TBP-like 1
115	93	cfa-miR-181a	PDE5A	phosphodiesterase 5A, cGMP-specific
116	93	cfa-miR-181a	AFTPH	aftiphilin
117	93	cfa-miR-181a	ZFP36L2	ZFP36 ring finger protein-like 2
118	93	cfa-miR-181a	C37H2orf69	chromosome 37 open reading frame, human C2orf69
119	93	cfa-miR-181a	KLHL5	kelch-like family member 5
120	93	cfa-miR-181a	HIPK3	homeodomain interacting protein kinase 3
121	93	cfa-miR-181a	CARM1	coactivator-associated arginine methyltransferase 1
122	93	cfa-miR-181a	GCC2	GRIP and coiled-coil domain containing 2
123	93	cfa-miR-181a	SEMA3C	sema domain, immunoglobulin domain (Ig), short basic domain, secreted, (semaphorin) 3C
124	93	cfa-miR-181a	ARNT2	aryl-hydrocarbon receptor nuclear translocator 2
125	93	cfa-miR-181a	AVL9	AVL9 homolog (S. cerevisiase)
126	93	cfa-miR-181a	METAP1	methionyl aminopeptidase 1
127	92	cfa-miR-181a	LARP4	La ribonucleoprotein domain family, member 4
128	92	cfa-miR-181a	OTOGL	otogelin-like
129	92	cfa-miR-181a	LOX	lysyl oxidase
130	92	cfa-miR-181a	KCNQ5	potassium voltage-gated channel, KQT-like subfamily, member 5
131	92	cfa-miR-181a	TNFRSF11B	tumor necrosis factor receptor superfamily, member 11b
132	92	cfa-miR-181a	LOC100682968	zinc finger protein 850-like
133	92	cfa-miR-181a	PPFIA1	protein tyrosine phosphatase, receptor type, f polypeptide (PTPRF), interacting protein (liprin), alpha 1
134	92	cfa-miR-181a	PLS1	plastin 1
135	92	cfa-miR-181a	JAZF1	JAZF zinc finger 1
136	92	cfa-miR-181a	MED26	mediator complex subunit 26
137	92	cfa-miR-181a	TMEM30A	transmembrane protein 30A
138	92	cfa-miR-181a	PDXDC1	pyridoxal-dependent decarboxylase domain containing 1
139	92	cfa-miR-181a	CLOCK	clock circadian regulator
140	92	cfa-miR-181a	PDGFRA	platelet-derived growth factor receptor, alpha polypeptide
141	91	cfa-miR-181a	AFF1	AF4/FMR2 family, member 1
142	91	cfa-miR-181a	SSX2IP	synovial sarcoma, X breakpoint 2 interacting protein
143	91	cfa-miR-181a	ADAM22	ADAM metallopeptidase domain 22
144	91	cfa-miR-181a	KANK1	KN motif and ankyrin repeat domains 1
145	91	cfa-miR-181a	PROX1	prospero homeobox 1
146	91	cfa-miR-181a	OSBPL8	oxysterol binding protein-like 8
147	91	cfa-miR-181a	CDON	cell adhesion associated, oncogene regulated
148	91	cfa-miR-181a	CPSF6	cleavage and polyadenylation specific factor 6, 68kDa
149	91	cfa-miR-181a	ARL5A	ADP-ribosylation factor-like 5A
150	91	cfa-miR-181a	RBM26	RNA binding motif protein 26
151	91	cfa-miR-181a	PPP3R1	protein phosphatase 3, regulatory subunit B, alpha
152	91	cfa-miR-181a	CALCR	calcitonin receptor
153	91	cfa-miR-181a	FSD1L	fibronectin type III and SPRY domain containing 1-like
154	90	cfa-miR-181a	ACSL1	acyl-CoA synthetase long-chain family member 1
155	90	cfa-miR-181a	TGFBRAP1	transforming growth factor, beta receptor associated protein 1
156	90	cfa-miR-181a	FAM126B	family with sequence similarity 126, member B
157	90	cfa-miR-181a	HIC2	hypermethylated in cancer 2
158	90	cfa-miR-181a	SFR1	SWI5-dependent recombination repair 1
159	90	cfa-miR-181a	DGKQ	diacylglycerol kinase, theta 110kDa
160	90	cfa-miR-181a	EAF1	ELL associated factor 1
161	90	cfa-miR-181a	WDR82	WD repeat domain 82
162	90	cfa-miR-181a	MYBPC1	myosin binding protein C, slow type
163	90	cfa-miR-181a	MAMDC2	MAM domain containing 2
164	90	cfa-miR-181a	CBX4	chromobox homolog 4
165	90	cfa-miR-181a	PTPN9	protein tyrosine phosphatase, non-receptor type 9
166	90	cfa-miR-181a	CEP97	centrosomal protein 97kDa
167	90	cfa-miR-181a	ADARB1	adenosine deaminase, RNA-specific, B1
168	89	cfa-miR-181a	NUS1	nuclear undecaprenyl pyrophosphate synthase 1 homolog (S. cerevisiae)
169	89	cfa-miR-181a	GALNT3	UDP-N-acetyl-alpha-D-galactosamine:polypeptide N-acetylgalactosaminyltransferase 3 (GalNAc-T3)
170	89	cfa-miR-181a	AP1S3	adaptor-related protein complex 1, sigma 3 subunit
171	89	cfa-miR-181a	RBM46	RNA binding motif protein 46
172	89	cfa-miR-181a	TRIM64	tripartite motif containing 64
173	89	cfa-miR-181a	PRRC2C	proline-rich coiled-coil 2C
174	89	cfa-miR-181a	DLG2	discs, large homolog 2 (Drosophila)
175	89	cfa-miR-181a	ETNK1	ethanolamine kinase 1
176	88	cfa-miR-181a	KIAA0195	KIAA0195 ortholog
177	88	cfa-miR-181a	ATP2B1	ATPase, Ca++ transporting, plasma membrane 1
178	88	cfa-miR-181a	KCNA4	potassium voltage-gated channel, shaker-related subfamily, member 4
179	88	cfa-miR-181a	SNN	stannin
180	88	cfa-miR-181a	PAWR	PRKC, apoptosis, WT1, regulator
181	88	cfa-miR-181a	PAK7	p21 protein (Cdc42/Rac)-activated kinase 7
182	88	cfa-miR-181a	SEPT8	septin 8
183	88	cfa-miR-181a	CBLB	Cbl proto-oncogene B, E3 ubiquitin protein ligase
184	88	cfa-miR-181a	PLCB1	phospholipase C, beta 1 (phosphoinositide-specific)
185	88	cfa-miR-181a	SEP15	15 kDa selenoprotein
186	88	cfa-miR-181a	LCLAT1	lysocardiolipin acyltransferase 1
187	87	cfa-miR-181a	ARHGEF3	Rho guanine nucleotide exchange factor (GEF) 3
188	87	cfa-miR-181a	HOXA1	homeobox A1
189	87	cfa-miR-181a	CCNJ	cyclin J
190	87	cfa-miR-181a	UBP1	upstream binding protein 1 (LBP-1a)
191	87	cfa-miR-181a	KIF3A	kinesin family member 3A
192	87	cfa-miR-181a	FAM160A2	family with sequence similarity 160, member A2
193	87	cfa-miR-181a	SOWAHC	sosondowah ankyrin repeat domain family member C
194	87	cfa-miR-181a	ZBTB4	zinc finger and BTB domain containing 4
195	87	cfa-miR-181a	IGF2BP2	insulin-like growth factor 2 mRNA binding protein 2
196	87	cfa-miR-181a	CREBL2	cAMP responsive element binding protein-like 2
197	86	cfa-miR-181a	GATM	glycine amidinotransferase (L-arginine:glycine amidinotransferase)
198	86	cfa-miR-181a	ATXN7	ataxin 7
199	86	cfa-miR-181a	NEK7	NIMA-related kinase 7
200	86	cfa-miR-181a	FAM190B	family with sequence similarity 190, member B
201	86	cfa-miR-181a	ANKRD13C	ankyrin repeat domain 13C
202	86	cfa-miR-181a	CNKSR2	connector enhancer of kinase suppressor of Ras 2
203	86	cfa-miR-181a	CAMKK1	calcium/calmodulin-dependent protein kinase kinase 1, alpha
204	86	cfa-miR-181a	KIF3B	kinesin family member 3B
205	86	cfa-miR-181a	GOLGA1	golgin A1
206	86	cfa-miR-181a	CRIM1	cysteine rich transmembrane BMP regulator 1 (chordin-like)
207	86	cfa-miR-181a	MLF1	myeloid leukemia factor 1
208	86	cfa-miR-181a	CCP110	centriolar coiled coil protein 110kDa
209	86	cfa-miR-181a	CNTN4	contactin 4
210	86	cfa-miR-181a	CDC42BPA	CDC42 binding protein kinase alpha (DMPK-like)
211	86	cfa-miR-181a	AP1G1	adaptor-related protein complex 1, gamma 1 subunit
212	86	cfa-miR-181a	TSPAN13	tetraspanin 13
213	86	cfa-miR-181a	NANP	N-acetylneuraminic acid phosphatase
214	86	cfa-miR-181a	EIF4A2	eukaryotic translation initiation factor 4A2
215	86	cfa-miR-181a	BCLAF1	BCL2-associated transcription factor 1
216	85	cfa-miR-181a	SCHIP1	schwannomin interacting protein 1
217	85	cfa-miR-181a	SCD	stearoyl-CoA desaturase (delta-9-desaturase)
218	85	cfa-miR-181a	LRRN1	leucine rich repeat neuronal 1
219	85	cfa-miR-181a	ADM	adrenomedullin
220	85	cfa-miR-181a	FOPNL	FGFR1OP N-terminal like
221	85	cfa-miR-181a	KIAA2018	KIAA2018 ortholog
222	85	cfa-miR-181a	G3BP2	GTPase activating protein (SH3 domain) binding protein 2
223	85	cfa-miR-181a	PITPNB	phosphatidylinositol transfer protein, beta
224	85	cfa-miR-181a	INO80	INO80 complex subunit
225	84	cfa-miR-181a	TAF9B	TAF9B RNA polymerase II, TATA box binding protein (TBP)-associated factor, 31kDa
226	84	cfa-miR-181a	ZDHHC7	zinc finger, DHHC-type containing 7
227	84	cfa-miR-181a	TRAK2	trafficking protein, kinesin binding 2
228	84	cfa-miR-181a	SLC38A11	solute carrier family 38, member 11
229	84	cfa-miR-181a	RPS6KB1	ribosomal protein S6 kinase, 70kDa, polypeptide 1
230	84	cfa-miR-181a	ANO1	anoctamin 1, calcium activated chloride channel
231	84	cfa-miR-181a	HECA	headcase homolog (Drosophila)
232	84	cfa-miR-181a	INPP4A	inositol polyphosphate-4-phosphatase, type I, 107kDa
233	84	cfa-miR-181a	LCOR	ligand dependent nuclear receptor corepressor
234	84	cfa-miR-181a	REPS2	RALBP1 associated Eps domain containing 2
235	84	cfa-miR-181a	MBOAT1	membrane bound O-acyltransferase domain containing 1
236	84	cfa-miR-181a	DNAJC3	DnaJ (Hsp40) homolog, subfamily C, member 3
237	84	cfa-miR-181a	LOC478380	1,4-alpha-glucan-branching enzyme-like
238	84	cfa-miR-181a	GRM5	glutamate receptor, metabotropic 5
239	84	cfa-miR-181a	PDE10A	phosphodiesterase 10A
240	84	cfa-miR-181a	BAZ2B	bromodomain adjacent to zinc finger domain, 2B
241	84	cfa-miR-181a	MLL3	myeloid/lymphoid or mixed-lineage leukemia 3
242	83	cfa-miR-181a	RSPO2	R-spondin 2
243	83	cfa-miR-181a	LIN7A	lin-7 homolog A (C. elegans)
244	83	cfa-miR-181a	IPCEF1	interaction protein for cytohesin exchange factors 1
245	83	cfa-miR-181a	SLC25A37	solute carrier family 25 (mitochondrial iron transporter), member 37
246	83	cfa-miR-181a	RRAS2	related RAS viral (r-ras) oncogene homolog 2
247	83	cfa-miR-181a	SYNCRIP	synaptotagmin binding, cytoplasmic RNA interacting protein
248	83	cfa-miR-181a	MARCH6	membrane-associated ring finger (C3HC4) 6, E3 ubiquitin protein ligase
249	83	cfa-miR-181a	RABGEF1	RAB guanine nucleotide exchange factor (GEF) 1
250	83	cfa-miR-181a	TM9SF3	transmembrane 9 superfamily member 3
251	83	cfa-miR-181a	LMBRD2	LMBR1 domain containing 2
252	83	cfa-miR-181a	WDR64	WD repeat domain 64
253	83	cfa-miR-181a	GINS2	GINS complex subunit 2 (Psf2 homolog)
254	82	cfa-miR-181a	SBNO1	strawberry notch homolog 1 (Drosophila)
255	82	cfa-miR-181a	FNDC3A	fibronectin type III domain containing 3A
256	82	cfa-miR-181a	TANC2	tetratricopeptide repeat, ankyrin repeat and coiled-coil containing 2
257	82	cfa-miR-181a	RUFY3	RUN and FYVE domain containing 3
258	82	cfa-miR-181a	PPP2R5E	protein phosphatase 2, regulatory subunit B', epsilon isoform
259	82	cfa-miR-181a	MARK1	MAP/microtubule affinity-regulating kinase 1
260	82	cfa-miR-181a	RORA	RAR-related orphan receptor A
261	82	cfa-miR-181a	GDPGP1	GDP-D-glucose phosphorylase 1
262	82	cfa-miR-181a	AKIRIN1	akirin 1
263	82	cfa-miR-181a	ANKRD44	ankyrin repeat domain 44
264	82	cfa-miR-181a	B4GALT4	UDP-Gal:betaGlcNAc beta 1,4- galactosyltransferase, polypeptide 4
265	82	cfa-miR-181a	B4GALT1	UDP-Gal:betaGlcNAc beta 1,4- galactosyltransferase, polypeptide 1
266	82	cfa-miR-181a	HMGB2	high mobility group box 2
267	81	cfa-miR-181a	IL1A	interleukin 1, alpha
268	81	cfa-miR-181a	ZDHHC17	zinc finger, DHHC-type containing 17
269	81	cfa-miR-181a	SEL1L	sel-1 suppressor of lin-12-like (C. elegans)
270	81	cfa-miR-181a	NLK	nemo-like kinase
271	81	cfa-miR-181a	HAO1	hydroxyacid oxidase (glycolate oxidase) 1
272	81	cfa-miR-181a	FAT3	FAT atypical cadherin 3
273	81	cfa-miR-181a	THRB	thyroid hormone receptor, beta
274	81	cfa-miR-181a	SLC25A36	solute carrier family 25 (pyrimidine nucleotide carrier ), member 36
1	100	cfa-miR-206	GLCCI1	glucocorticoid induced transcript 1
2	100	cfa-miR-206	PTPLAD1	protein tyrosine phosphatase-like A domain containing 1
3	100	cfa-miR-206	HACE1	HECT domain and ankyrin repeat containing E3 ubiquitin protein ligase 1
4	99	cfa-miR-206	EIF4E	eukaryotic translation initiation factor 4E
5	99	cfa-miR-206	FNDC3A	fibronectin type III domain containing 3A
6	99	cfa-miR-206	SCAF11	SR-related CTD-associated factor 11
7	99	cfa-miR-206	SNX2	sorting nexin 2
8	99	cfa-miR-206	TPPP	tubulin polymerization promoting protein
9	99	cfa-miR-206	MEOX2	mesenchyme homeobox 2
10	99	cfa-miR-206	MGAT4A	mannosyl (alpha-1,3-)-glycoprotein beta-1,4-N-acetylglucosaminyltransferase, isozyme A
11	99	cfa-miR-206	LOC490146	lipid phosphate phosphatase-related protein type 4-like
12	98	cfa-miR-206	C37H2orf69	chromosome 37 open reading frame, human C2orf69
13	98	cfa-miR-206	SLC28A3	solute carrier family 28 (concentrative nucleoside transporter), member 3
14	98	cfa-miR-206	DDX5	DEAD (Asp-Glu-Ala-Asp) box helicase 5
15	98	cfa-miR-206	GCH1	GTP cyclohydrolase 1
16	98	cfa-miR-206	HNRNPA3	heterogeneous nuclear ribonucleoprotein A3
17	98	cfa-miR-206	SMIM14	small integral membrane protein 14
18	98	cfa-miR-206	LOC611715	eukaryotic translation initiation factor 1A, X-chromosomal-like
19	98	cfa-miR-206	CDK14	cyclin-dependent kinase 14
20	97	cfa-miR-206	SYN3	synapsin III
21	97	cfa-miR-206	ETS1	v-ets avian erythroblastosis virus E26 oncogene homolog 1
22	97	cfa-miR-206	NRP1	neuropilin 1
23	97	cfa-miR-206	ZNF280D	zinc finger protein 280D
24	97	cfa-miR-206	RIT2	Ras-like without CAAX 2
25	97	cfa-miR-206	SFRP1	secreted frizzled-related protein 1
26	97	cfa-miR-206	HNRNPU	heterogeneous nuclear ribonucleoprotein U (scaffold attachment factor A)
27	97	cfa-miR-206	ANKIB1	ankyrin repeat and IBR domain containing 1
28	97	cfa-miR-206	C1H18orf63	chromosome 1 open reading frame, human C18orf63
29	97	cfa-miR-206	MMD	monocyte to macrophage differentiation-associated
30	97	cfa-miR-206	TRA2B	transformer 2 beta homolog (Drosophila)
31	97	cfa-miR-206	CAAP1	caspase activity and apoptosis inhibitor 1
32	97	cfa-miR-206	TMEM178A	transmembrane protein 178A
33	96	cfa-miR-206	TBC1D15	TBC1 domain family, member 15
34	96	cfa-miR-206	SRSF1	serine/arginine-rich splicing factor 1
35	96	cfa-miR-206	IP6K2	inositol hexakisphosphate kinase 2
36	96	cfa-miR-206	ADPGK	ADP-dependent glucokinase
37	96	cfa-miR-206	HMCN1	hemicentin 1
38	96	cfa-miR-206	HSP90B1	heat shock protein 90kDa beta (Grp94), member 1
39	95	cfa-miR-206	C4H5orf51	chromosome 4 open reading frame, human C5orf51
40	95	cfa-miR-206	MAB21L1	mab-21-like 1 (C. elegans)
41	95	cfa-miR-206	GNPDA2	glucosamine-6-phosphate deaminase 2
42	95	cfa-miR-206	KTN1	kinectin 1 (kinesin receptor)
43	94	cfa-miR-206	CLOCK	clock circadian regulator
44	94	cfa-miR-206	GRK6	G protein-coupled receptor kinase 6
45	94	cfa-miR-206	HIGD1A	HIG1 hypoxia inducible domain family, member 1A
46	94	cfa-miR-206	CLCN3	chloride channel, voltage-sensitive 3
47	94	cfa-miR-206	SLC8A1	solute carrier family 8 (sodium/calcium exchanger), member 1
48	94	cfa-miR-206	CPEB1	cytoplasmic polyadenylation element binding protein 1
49	94	cfa-miR-206	ANKRD29	ankyrin repeat domain 29
50	94	cfa-miR-206	ZNF24	zinc finger protein 24
51	94	cfa-miR-206	WDR48	WD repeat domain 48
52	94	cfa-miR-206	API5	apoptosis inhibitor 5
53	94	cfa-miR-206	TNKS2	tankyrase, TRF1-interacting ankyrin-related ADP-ribose polymerase 2
54	94	cfa-miR-206	FN1	fibronectin 1
55	93	cfa-miR-206	EDN1	endothelin 1
56	93	cfa-miR-206	PDCD10	programmed cell death 10
57	92	cfa-miR-206	WBP1L	WW domain binding protein 1-like
58	92	cfa-miR-206	CNN3	calponin 3, acidic
59	92	cfa-miR-206	USP33	ubiquitin specific peptidase 33
60	92	cfa-miR-206	ARCN1	archain 1
61	92	cfa-miR-206	LOC480074	vesicle-associated membrane protein 4-like
62	91	cfa-miR-206	SLC44A1	solute carrier family 44 (choline transporter), member 1
63	91	cfa-miR-206	HSPD1	heat shock 60kDa protein 1 (chaperonin)
64	91	cfa-miR-206	GK5	glycerol kinase 5 (putative)
65	91	cfa-miR-206	PHAX	phosphorylated adaptor for RNA export
66	91	cfa-miR-206	AZIN1	antizyme inhibitor 1
67	91	cfa-miR-206	SLC2A13	solute carrier family 2 (facilitated glucose transporter), member 13
68	91	cfa-miR-206	SPTLC3	serine palmitoyltransferase, long chain base subunit 3
69	91	cfa-miR-206	YWHAQ	tyrosine 3-monooxygenase/tryptophan 5-monooxygenase activation protein, theta polypeptide
70	91	cfa-miR-206	ANP32B	acidic (leucine-rich) nuclear phosphoprotein 32 family, member B
71	90	cfa-miR-206	FAM91A1	family with sequence similarity 91, member A1
72	90	cfa-miR-206	MON2	MON2 homolog (S. cerevisiae)
73	90	cfa-miR-206	GPR137C	G protein-coupled receptor 137C
74	90	cfa-miR-206	DGKH	diacylglycerol kinase, eta
75	90	cfa-miR-206	IGF1	insulin-like growth factor 1 (somatomedin C)
76	90	cfa-miR-206	ZDHHC21	zinc finger, DHHC-type containing 21
77	89	cfa-miR-206	SPRED1	sprouty-related, EVH1 domain containing 1
78	89	cfa-miR-206	KANK4	KN motif and ankyrin repeat domains 4
79	89	cfa-miR-206	PDIK1L	PDLIM1 interacting kinase 1 like
80	89	cfa-miR-206	SLC38A3	solute carrier family 38, member 3
81	89	cfa-miR-206	PTPN4	protein tyrosine phosphatase, non-receptor type 4 (megakaryocyte)
82	89	cfa-miR-206	E2F5	E2F transcription factor 5, p130-binding
83	89	cfa-miR-206	PTPRJ	protein tyrosine phosphatase, receptor type, J
84	89	cfa-miR-206	FAM117B	family with sequence similarity 117, member B
85	89	cfa-miR-206	SAMD8	sterile alpha motif domain containing 8
86	88	cfa-miR-206	TMCC1	transmembrane and coiled-coil domain family 1
87	88	cfa-miR-206	SEC63	SEC63 homolog (S. cerevisiae)
88	88	cfa-miR-206	SRSF9	serine/arginine-rich splicing factor 9
89	88	cfa-miR-206	UHRF1BP1L	UHRF1 binding protein 1-like
90	87	cfa-miR-206	PRKCE	protein kinase C, epsilon
91	87	cfa-miR-206	AP3D1	adaptor-related protein complex 3, delta 1 subunit
92	87	cfa-miR-206	ATP6V1A	ATPase, H+ transporting, lysosomal 70kDa, V1 subunit A
93	87	cfa-miR-206	KCNIP3	Kv channel interacting protein 3, calsenilin
94	87	cfa-miR-206	ZBTB4	zinc finger and BTB domain containing 4
95	87	cfa-miR-206	ATG13	autophagy related 13
96	87	cfa-miR-206	OGN	osteoglycin
97	86	cfa-miR-206	NBEA	neurobeachin
98	86	cfa-miR-206	ARFIP1	ADP-ribosylation factor interacting protein 1
99	86	cfa-miR-206	VAMP2	vesicle-associated membrane protein 2 (synaptobrevin 2)
100	86	cfa-miR-206	RRBP1	ribosome binding protein 1 homolog 180kDa (dog)
101	85	cfa-miR-206	AP1G1	adaptor-related protein complex 1, gamma 1 subunit
102	85	cfa-miR-206	C1GALT1	core 1 synthase, glycoprotein-N-acetylgalactosamine 3-beta-galactosyltransferase, 1
103	85	cfa-miR-206	RNF145	ring finger protein 145
104	85	cfa-miR-206	UBR2	ubiquitin protein ligase E3 component n-recognin 2
105	85	cfa-miR-206	RALGPS2	Ral GEF with PH domain and SH3 binding motif 2
106	85	cfa-miR-206	SMYD4	SET and MYND domain containing 4
107	85	cfa-miR-206	GPD2	glycerol-3-phosphate dehydrogenase 2 (mitochondrial)
108	85	cfa-miR-206	ZMAT3	zinc finger, matrin-type 3
109	85	cfa-miR-206	MAP3K1	mitogen-activated protein kinase kinase kinase 1, E3 ubiquitin protein ligase
110	84	cfa-miR-206	UNC119B	unc-119 homolog B (C. elegans)
111	84	cfa-miR-206	CCDC80	coiled-coil domain containing 80
112	84	cfa-miR-206	UST	uronyl-2-sulfotransferase
113	84	cfa-miR-206	BAG4	BCL2-associated athanogene 4
114	84	cfa-miR-206	KCTD13	potassium channel tetramerization domain containing 13
115	84	cfa-miR-206	NFATC3	nuclear factor of activated T-cells, cytoplasmic, calcineurin-dependent 3
116	84	cfa-miR-206	YWHAB	tyrosine 3-monooxygenase/tryptophan 5-monooxygenase activation protein, beta polypeptide
117	84	cfa-miR-206	BPNT1	3'(2'), 5'-bisphosphate nucleotidase 1
118	83	cfa-miR-206	CBL	Cbl proto-oncogene, E3 ubiquitin protein ligase
119	83	cfa-miR-206	TMOD2	tropomodulin 2 (neuronal)
120	83	cfa-miR-206	SRGAP2	SLIT-ROBO Rho GTPase activating protein 2
121	83	cfa-miR-206	MIPOL1	mirror-image polydactyly 1
122	82	cfa-miR-206	KIF2A	kinesin heavy chain member 2A
123	82	cfa-miR-206	GZMA	granzyme A (granzyme 1, cytotoxic T-lymphocyte-associated serine esterase 3)
124	82	cfa-miR-206	LOC475816	vesicle-trafficking protein SEC22b-like
125	82	cfa-miR-206	SLC29A3	solute carrier family 29 (equilibrative nucleoside transporter), member 3
126	82	cfa-miR-206	ATF2	activating transcription factor 2
127	81	cfa-miR-206	SLC25A36	solute carrier family 25 (pyrimidine nucleotide carrier ), member 36
128	81	cfa-miR-206	HIAT1	hippocampus abundant transcript 1
129	81	cfa-miR-206	STC2	stanniocalcin 2
130	81	cfa-miR-206	C2CD5	C2 calcium-dependent domain containing 5
131	81	cfa-miR-206	PDE7A	phosphodiesterase 7A
132	81	cfa-miR-206	RSBN1	round spermatid basic protein 1
133	81	cfa-miR-206	NCL	nucleolin
1	95	cfa-miR-215	ARFGEF1	ADP-ribosylation factor guanine nucleotide-exchange factor 1 (brefeldin A-inhibited)
2	95	cfa-miR-215	MIER3	mesoderm induction early response 1, family member 3
3	94	cfa-miR-215	CCNT2	cyclin T2
4	94	cfa-miR-215	ZEB2	zinc finger E-box binding homeobox 2
5	92	cfa-miR-215	ANKRD44	ankyrin repeat domain 44
6	91	cfa-miR-215	DICER1	dicer 1, ribonuclease type III
7	91	cfa-miR-215	TCF7	transcription factor 7 (T-cell specific, HMG-box)
8	90	cfa-miR-215	SH3RF3	SH3 domain containing ring finger 3
9	90	cfa-miR-215	TMTC3	transmembrane and tetratricopeptide repeat containing 3
10	90	cfa-miR-215	NIPAL1	NIPA-like domain containing 1
11	89	cfa-miR-215	CTR9	CTR9, Paf1/RNA polymerase II complex component
12	89	cfa-miR-215	LIMS1	LIM and senescent cell antigen-like domains 1
13	88	cfa-miR-215	LPAR4	lysophosphatidic acid receptor 4
14	88	cfa-miR-215	CRYBG3	uncharacterized LOC478532
15	87	cfa-miR-215	TRIM33	tripartite motif containing 33
16	86	cfa-miR-215	RB1	retinoblastoma 1
17	86	cfa-miR-215	WDR44	WD repeat domain 44
18	85	cfa-miR-215	ZBTB34	zinc finger and BTB domain containing 34
19	85	cfa-miR-215	HEATR5A	HEAT repeat containing 5A
20	84	cfa-miR-215	LOC484314	T-cell-interacting, activating receptor on myeloid cells protein 1-like
21	83	cfa-miR-215	NIPBL	Nipped-B homolog (Drosophila)
22	83	cfa-miR-215	DCBLD2	discoidin, CUB and LCCL domain containing 2
23	83	cfa-miR-215	ABHD13	abhydrolase domain containing 13
24	82	cfa-miR-215	TMEM167A	transmembrane protein 167A
1	99	cfa-miR-345	RFX4	regulatory factor X, 4 (influences HLA class II expression)
2	98	cfa-miR-345	TCEB1	transcription elongation factor B (SIII), polypeptide 1 (15kDa, elongin C)
3	97	cfa-miR-345	EML4	echinoderm microtubule associated protein like 4
4	96	cfa-miR-345	EFR3A	EFR3 homolog A (S. cerevisiae)
5	96	cfa-miR-345	DR1	down-regulator of transcription 1, TBP-binding (negative cofactor 2)
6	96	cfa-miR-345	PGRMC2	progesterone receptor membrane component 2
7	95	cfa-miR-345	PDE4B	phosphodiesterase 4B, cAMP-specific
8	95	cfa-miR-345	SYPL1	synaptophysin-like 1
9	95	cfa-miR-345	EGR2	early growth response 2
10	95	cfa-miR-345	CNKSR2	connector enhancer of kinase suppressor of Ras 2
11	94	cfa-miR-345	PDZD8	PDZ domain containing 8
12	94	cfa-miR-345	KDM5A	lysine (K)-specific demethylase 5A
13	93	cfa-miR-345	KIAA2018	KIAA2018 ortholog
14	93	cfa-miR-345	GRIA3	glutamate receptor, ionotropic, AMPA 3
15	92	cfa-miR-345	KIAA1432	KIAA1432 ortholog
16	92	cfa-miR-345	B3GALT2	UDP-Gal:betaGlcNAc beta 1,3-galactosyltransferase, polypeptide 2
17	92	cfa-miR-345	PAG1	phosphoprotein associated with glycosphingolipid microdomains 1
18	92	cfa-miR-345	FAM76B	family with sequence similarity 76, member B
19	92	cfa-miR-345	SRSF3	serine/arginine-rich splicing factor 3
20	91	cfa-miR-345	HNRNPA3	heterogeneous nuclear ribonucleoprotein A3
21	91	cfa-miR-345	RDH11	retinol dehydrogenase 11 (all-trans/9-cis/11-cis)
22	90	cfa-miR-345	ITGA10	integrin, alpha 10
23	90	cfa-miR-345	RFXAP	regulatory factor X-associated protein
24	90	cfa-miR-345	LOC100687058	transcription factor BTF3 homolog 4-like
25	90	cfa-miR-345	GOSR1	golgi SNAP receptor complex member 1
26	90	cfa-miR-345	TMX4	thioredoxin-related transmembrane protein 4
27	89	cfa-miR-345	ANKRD13C	ankyrin repeat domain 13C
28	89	cfa-miR-345	CSNK2A1	casein kinase 2, alpha 1 polypeptide
29	88	cfa-miR-345	PHC3	polyhomeotic homolog 3 (Drosophila)
30	88	cfa-miR-345	LNX2	ligand of numb-protein X 2
31	87	cfa-miR-345	PRR14L	proline rich 14-like
32	87	cfa-miR-345	C30H15orf41	chromosome 30 open reading frame, human C15orf41
33	87	cfa-miR-345	TRIM33	tripartite motif containing 33
34	87	cfa-miR-345	PLD6	phospholipase D family, member 6
35	86	cfa-miR-345	EPC2	enhancer of polycomb homolog 2 (Drosophila)
36	86	cfa-miR-345	SLC38A2	solute carrier family 38, member 2
37	86	cfa-miR-345	YPEL2	yippee-like 2 (Drosophila)
38	86	cfa-miR-345	SLC11A2	solute carrier family 11 (proton-coupled divalent metal ion transporter), member 2
39	86	cfa-miR-345	GTF2A1	general transcription factor IIA, 1, 19/37kDa
40	86	cfa-miR-345	ALS2CL	ALS2 C-terminal like
41	85	cfa-miR-345	CCDC178	coiled-coil domain containing 178
42	85	cfa-miR-345	ZDHHC17	zinc finger, DHHC-type containing 17
43	85	cfa-miR-345	QSER1	glutamine and serine rich 1
44	84	cfa-miR-345	LPGAT1	lysophosphatidylglycerol acyltransferase 1
45	84	cfa-miR-345	TMEM229A	transmembrane protein 229A
46	84	cfa-miR-345	SPIRE1	spire-type actin nucleation factor 1
47	83	cfa-miR-345	RAD21	RAD21 homolog (S. pombe)
48	83	cfa-miR-345	PTPRD	protein tyrosine phosphatase, receptor type, D
49	82	cfa-miR-345	ZC3H15	zinc finger CCCH-type containing 15
50	82	cfa-miR-345	FOXK1	forkhead box K1
51	82	cfa-miR-345	SGCD	sarcoglycan, delta (35kDa dystrophin-associated glycoprotein)
52	82	cfa-miR-345	LOC488213	transcription factor AP-2-alpha-like
53	82	cfa-miR-345	ENY2	enhancer of yellow 2 homolog (Drosophila)
54	82	cfa-miR-345	ZBTB33	zinc finger and BTB domain containing 33
55	81	cfa-miR-345	NIPAL1	NIPA-like domain containing 1
56	81	cfa-miR-345	LMTK2	lemur tyrosine kinase 2
57	81	cfa-miR-345	NUDT12	nudix (nucleoside diphosphate linked moiety X)-type motif 12
58	81	cfa-miR-345	C34H3orf70	chromosome 34 open reading frame, human C3orf70
1	100	cfa-miR-371	MAPK8	mitogen-activated protein kinase 8
2	100	cfa-miR-371	RLIM	ring finger protein, LIM domain interacting
3	100	cfa-miR-371	GAPT	GRB2-binding adaptor protein, transmembrane
4	100	cfa-miR-371	KPNA3	karyopherin alpha 3 (importin alpha 4)
5	100	cfa-miR-371	SLC35E1	solute carrier family 35, member E1
6	99	cfa-miR-371	PHTF2	putative homeodomain transcription factor 2
7	99	cfa-miR-371	SEMA5A	sema domain, seven thrombospondin repeats (type 1 and type 1-like), transmembrane domain (TM) and short cytoplasmic domain, (semaphorin) 5A
8	99	cfa-miR-371	PRDM15	PR domain containing 15
9	99	cfa-miR-371	CCNJ	cyclin J
10	99	cfa-miR-371	CNOT6L	CCR4-NOT transcription complex, subunit 6-like
11	99	cfa-miR-371	TRIM33	tripartite motif containing 33
12	98	cfa-miR-371	RIMKLB	ribosomal modification protein rimK-like family member B
13	98	cfa-miR-371	RBL1	retinoblastoma-like 1 (p107)
14	98	cfa-miR-371	HDAC1	histone deacetylase 1
15	98	cfa-miR-371	SV2B	synaptic vesicle glycoprotein 2B
16	98	cfa-miR-371	NAA30	N(alpha)-acetyltransferase 30, NatC catalytic subunit
17	98	cfa-miR-371	SGOL1	shugoshin-like 1 (S. pombe)
18	98	cfa-miR-371	SYT4	synaptotagmin IV
19	98	cfa-miR-371	SLC25A24	solute carrier family 25 (mitochondrial carrier; phosphate carrier), member 24
20	98	cfa-miR-371	AP1G1	adaptor-related protein complex 1, gamma 1 subunit
21	98	cfa-miR-371	CSK	c-src tyrosine kinase
22	98	cfa-miR-371	YIPF5	Yip1 domain family, member 5
23	98	cfa-miR-371	KRIT1	KRIT1, ankyrin repeat containing
24	98	cfa-miR-371	TP63	tumor protein p63
25	97	cfa-miR-371	WDR44	WD repeat domain 44
26	97	cfa-miR-371	VPS26A	vacuolar protein sorting 26 homolog A (S. pombe)
27	97	cfa-miR-371	RAP1A	RAP1A, member of RAS oncogene family
28	97	cfa-miR-371	PSIP1	PC4 and SFRS1 interacting protein 1
29	97	cfa-miR-371	TENM2	teneurin transmembrane protein 2
30	97	cfa-miR-371	UBXN7	UBX domain protein 7
31	97	cfa-miR-371	TXNDC9	thioredoxin domain containing 9
32	96	cfa-miR-371	TIA1	TIA1 cytotoxic granule-associated RNA binding protein
33	96	cfa-miR-371	MMGT1	membrane magnesium transporter 1
34	96	cfa-miR-371	RPS6KB1	ribosomal protein S6 kinase, 70kDa, polypeptide 1
35	95	cfa-miR-371	FGF12	fibroblast growth factor 12
36	95	cfa-miR-371	FSD1L	fibronectin type III and SPRY domain containing 1-like
37	95	cfa-miR-371	ARHGAP21	Rho GTPase activating protein 21
38	95	cfa-miR-371	ALDH18A1	aldehyde dehydrogenase 18 family, member A1
39	95	cfa-miR-371	PNISR	PNN-interacting serine/arginine-rich protein
40	95	cfa-miR-371	TCP11L1	t-complex 11, testis-specific-like 1
41	95	cfa-miR-371	RLF	rearranged L-myc fusion
42	95	cfa-miR-371	EDEM3	ER degradation enhancer, mannosidase alpha-like 3
43	95	cfa-miR-371	ARFIP1	ADP-ribosylation factor interacting protein 1
44	95	cfa-miR-371	ILDR2	immunoglobulin-like domain containing receptor 2
45	95	cfa-miR-371	C31H21orf91	chromosome 31 open reading frame, human C21orf91
46	95	cfa-miR-371	SAMD8	sterile alpha motif domain containing 8
47	94	cfa-miR-371	MFSD4	major facilitator superfamily domain containing 4
48	94	cfa-miR-371	GRM3	glutamate receptor, metabotropic 3
49	94	cfa-miR-371	BRD2	bromodomain containing 2
50	94	cfa-miR-371	DUSP3	dual specificity phosphatase 3
51	94	cfa-miR-371	IMPAD1	inositol monophosphatase domain containing 1
52	94	cfa-miR-371	DSCAML1	Down syndrome cell adhesion molecule like 1
53	93	cfa-miR-371	ELAVL2	ELAV (embryonic lethal, abnormal vision, Drosophila)-like 2 (Hu antigen B)
54	93	cfa-miR-371	LIN52	lin-52 homolog (C. elegans)
55	93	cfa-miR-371	TRHDE	thyrotropin-releasing hormone degrading enzyme
56	93	cfa-miR-371	WDR75	WD repeat domain 75
57	93	cfa-miR-371	SAR1A	SAR1 homolog A (S. cerevisiae)
58	93	cfa-miR-371	PIK3C2A	phosphatidylinositol-4-phosphate 3-kinase, catalytic subunit type 2 alpha
59	93	cfa-miR-371	HAT1	histone acetyltransferase 1
60	92	cfa-miR-371	SLAIN1	SLAIN motif family, member 1
61	92	cfa-miR-371	MDM4	Mdm4 p53 binding protein homolog (mouse)
62	92	cfa-miR-371	GCA	grancalcin, EF-hand calcium binding protein
63	92	cfa-miR-371	SCAMP1	secretory carrier membrane protein 1
64	92	cfa-miR-371	TYW5	tRNA-yW synthesizing protein 5
65	92	cfa-miR-371	C11H9orf72	chromosome 11 open reading frame, human C9orf72
66	92	cfa-miR-371	LOC612193	leucine zipper protein 2-like
67	91	cfa-miR-371	TMEM56	transmembrane protein 56
68	91	cfa-miR-371	AFTPH	aftiphilin
69	91	cfa-miR-371	KIAA0182	KIAA0182 ortholog
70	91	cfa-miR-371	FAM20B	family with sequence similarity 20, member B
71	91	cfa-miR-371	CLOCK	clock circadian regulator
72	91	cfa-miR-371	NETO1	neuropilin (NRP) and tolloid (TLL)-like 1
73	91	cfa-miR-371	MLL3	myeloid/lymphoid or mixed-lineage leukemia 3
74	91	cfa-miR-371	ARID4A	AT rich interactive domain 4A (RBP1-like)
75	91	cfa-miR-371	TMEM245	transmembrane protein 245
76	90	cfa-miR-371	ZCCHC6	zinc finger, CCHC domain containing 6
77	90	cfa-miR-371	CLCN4	chloride channel, voltage-sensitive 4
78	90	cfa-miR-371	FAM228B	family with sequence similarity 228, member B
79	90	cfa-miR-371	SEC61A2	Sec61 alpha 2 subunit (S. cerevisiae)
80	90	cfa-miR-371	CFL2	cofilin 2 (muscle)
81	90	cfa-miR-371	ZBTB2	zinc finger and BTB domain containing 2
82	90	cfa-miR-371	NAA50	N(alpha)-acetyltransferase 50, NatE catalytic subunit
83	90	cfa-miR-371	KALRN	kalirin, RhoGEF kinase
84	89	cfa-miR-371	ZFAND3	zinc finger, AN1-type domain 3
85	89	cfa-miR-371	FAM105B	family with sequence similarity 105, member B
86	89	cfa-miR-371	SDE2	SDE2 telomere maintenance homolog (S. pombe)
87	89	cfa-miR-371	TNRC6A	trinucleotide repeat containing 6A
88	89	cfa-miR-371	ECT2	epithelial cell transforming sequence 2 oncogene
89	89	cfa-miR-371	ANKRD45	ankyrin repeat domain 45
90	89	cfa-miR-371	ZNF281	zinc finger protein 281
91	88	cfa-miR-371	TIPRL	TIP41, TOR signaling pathway regulator-like (S. cerevisiae)
92	88	cfa-miR-371	YTHDF3	YTH domain family, member 3
93	88	cfa-miR-371	ZNF436	zinc finger protein 436
94	88	cfa-miR-371	PIAS2	protein inhibitor of activated STAT, 2
95	88	cfa-miR-371	SPIN1	spindlin 1
96	88	cfa-miR-371	ARL5B	ADP-ribosylation factor-like 5B
97	88	cfa-miR-371	TMTC2	transmembrane and tetratricopeptide repeat containing 2
98	88	cfa-miR-371	AASS	aminoadipate-semialdehyde synthase
99	87	cfa-miR-371	KDELR1	KDEL (Lys-Asp-Glu-Leu) endoplasmic reticulum protein retention receptor 1
100	87	cfa-miR-371	PPTC7	PTC7 protein phosphatase homolog (S. cerevisiae)
101	87	cfa-miR-371	RBBP4	retinoblastoma binding protein 4
102	87	cfa-miR-371	SLC35F5	solute carrier family 35, member F5
103	87	cfa-miR-371	FBXO28	F-box protein 28
104	87	cfa-miR-371	SEPSECS	Sep (O-phosphoserine) tRNA:Sec (selenocysteine) tRNA synthase
105	87	cfa-miR-371	EYA4	eyes absent homolog 4 (Drosophila)
106	87	cfa-miR-371	IPO5	importin 5
107	87	cfa-miR-371	RALGAPB	Ral GTPase activating protein, beta subunit (non-catalytic)
108	87	cfa-miR-371	JAM2	junctional adhesion molecule 2
109	87	cfa-miR-371	UTP6	UTP6, small subunit (SSU) processome component, homolog (yeast)
110	87	cfa-miR-371	BAZ1A	bromodomain adjacent to zinc finger domain, 1A
111	87	cfa-miR-371	CD274	CD274 molecule
112	87	cfa-miR-371	ELOVL2	ELOVL fatty acid elongase 2
113	87	cfa-miR-371	ZNF830	zinc finger protein 830
114	86	cfa-miR-371	TRA2B	transformer 2 beta homolog (Drosophila)
115	86	cfa-miR-371	CD226	CD226 molecule
116	86	cfa-miR-371	SSFA2	sperm specific antigen 2
117	86	cfa-miR-371	ZC3H6	zinc finger CCCH-type containing 6
118	86	cfa-miR-371	ALKBH5	alkB, alkylation repair homolog 5 (E. coli)
119	86	cfa-miR-371	RHPN2	rhophilin, Rho GTPase binding protein 2
120	86	cfa-miR-371	IBTK	inhibitor of Bruton agammaglobulinemia tyrosine kinase
121	86	cfa-miR-371	DIAPH2	diaphanous-related formin 2
122	86	cfa-miR-371	TOPORS	topoisomerase I binding, arginine/serine-rich, E3 ubiquitin protein ligase
123	86	cfa-miR-371	ARF4	ADP-ribosylation factor 4
124	86	cfa-miR-371	HMBOX1	homeobox containing 1
125	86	cfa-miR-371	ORC4	origin recognition complex, subunit 4
126	86	cfa-miR-371	ZBTB39	zinc finger and BTB domain containing 39
127	85	cfa-miR-371	PTPLB	protein tyrosine phosphatase-like (proline instead of catalytic arginine), member b
128	85	cfa-miR-371	F3	coagulation factor III (thromboplastin, tissue factor)
129	85	cfa-miR-371	PRSS23	protease, serine, 23
130	85	cfa-miR-371	APPL1	adaptor protein, phosphotyrosine interaction, PH domain and leucine zipper containing 1
131	85	cfa-miR-371	MOB3B	MOB kinase activator 3B
132	84	cfa-miR-371	FNDC3B	fibronectin type III domain containing 3B
133	84	cfa-miR-371	ZNF280D	zinc finger protein 280D
134	84	cfa-miR-371	ABCB10	ATP-binding cassette, sub-family B (MDR/TAP), member 10
135	84	cfa-miR-371	CELF5	CUGBP, Elav-like family member 5
136	84	cfa-miR-371	FNIP1	folliculin interacting protein 1
137	83	cfa-miR-371	DCX	doublecortin
138	83	cfa-miR-371	CACNA1D	calcium channel, voltage-dependent, L type, alpha 1D subunit
139	83	cfa-miR-371	ZDHHC2	zinc finger, DHHC-type containing 2
140	83	cfa-miR-371	FLRT2	fibronectin leucine rich transmembrane protein 2
141	83	cfa-miR-371	LAMP2	lysosomal-associated membrane protein 2
142	83	cfa-miR-371	PPP3CA	protein phosphatase 3, catalytic subunit, alpha isozyme
143	83	cfa-miR-371	KPNA4	karyopherin alpha 4 (importin alpha 3)
144	83	cfa-miR-371	ANKRD6	ankyrin repeat domain 6
145	83	cfa-miR-371	HKR1	HKR1, GLI-Kruppel zinc finger family member
146	82	cfa-miR-371	SCD5	stearoyl-CoA desaturase 5
147	82	cfa-miR-371	CNTNAP4	contactin associated protein-like 4
148	82	cfa-miR-371	RCOR3	REST corepressor 3
149	82	cfa-miR-371	LNPEP	leucyl/cystinyl aminopeptidase
150	82	cfa-miR-371	CADM2	cell adhesion molecule 2
151	82	cfa-miR-371	STEAP2	STEAP family member 2, metalloreductase
152	82	cfa-miR-371	KIAA1522	KIAA1522 ortholog
153	82	cfa-miR-371	FAM110C	family with sequence similarity 110, member C
154	82	cfa-miR-371	BLNK	B-cell linker
155	81	cfa-miR-371	TTC33	tetratricopeptide repeat domain 33
156	81	cfa-miR-371	JAK2	Janus kinase 2
157	81	cfa-miR-371	API5	apoptosis inhibitor 5
158	81	cfa-miR-371	VCP	valosin containing protein
159	81	cfa-miR-371	COPS2	COP9 signalosome subunit 2
160	81	cfa-miR-371	PHIP	pleckstrin homology domain interacting protein
161	81	cfa-miR-371	ADCYAP1R1	adenylate cyclase activating polypeptide 1 (pituitary) receptor type I
162	81	cfa-miR-371	ZCCHC14	zinc finger, CCHC domain containing 14
163	81	cfa-miR-371	GOLGA3	golgin A3
164	81	cfa-miR-371	KIAA1462	KIAA1462 ortholog
1	100	cfa-miR-495	ANKRD13C	ankyrin repeat domain 13C
2	100	cfa-miR-495	BRWD3	bromodomain and WD repeat domain containing 3
3	100	cfa-miR-495	CELF1	CUGBP, Elav-like family member 1
4	100	cfa-miR-495	TBL1XR1	transducin (beta)-like 1 X-linked receptor 1
5	100	cfa-miR-495	SLK	STE20-like kinase
6	100	cfa-miR-495	RAP2A	RAP2A, member of RAS oncogene family
7	100	cfa-miR-495	HBEGF	heparin-binding EGF-like growth factor
8	99	cfa-miR-495	EIF5A2	eukaryotic translation initiation factor 5A2
9	99	cfa-miR-495	KIAA0182	KIAA0182 ortholog
10	99	cfa-miR-495	FAM63B	family with sequence similarity 63, member B
11	99	cfa-miR-495	HSDL2	hydroxysteroid dehydrogenase like 2
12	99	cfa-miR-495	RIMKLB	ribosomal modification protein rimK-like family member B
13	99	cfa-miR-495	LOC491062	ubiquitin-conjugating enzyme E2 Z-like
14	99	cfa-miR-495	PIKFYVE	phosphoinositide kinase, FYVE finger containing
15	99	cfa-miR-495	GPR158	G protein-coupled receptor 158
16	99	cfa-miR-495	PHF21A	PHD finger protein 21A
17	99	cfa-miR-495	SEPT7	septin 7
18	99	cfa-miR-495	PJA2	praja ring finger 2, E3 ubiquitin protein ligase
19	99	cfa-miR-495	SMAD1	SMAD family member 1
20	99	cfa-miR-495	CD44	CD44 molecule (Indian blood group)
21	99	cfa-miR-495	CPEB3	cytoplasmic polyadenylation element binding protein 3
22	99	cfa-miR-495	SKIL	SKI-like oncogene
23	98	cfa-miR-495	CHSY3	chondroitin sulfate synthase 3
24	98	cfa-miR-495	GFPT1	glutamine--fructose-6-phosphate transaminase 1
25	98	cfa-miR-495	USP32	ubiquitin specific peptidase 32
26	98	cfa-miR-495	HIPK1	homeodomain interacting protein kinase 1
27	98	cfa-miR-495	REV1	REV1, polymerase (DNA directed)
28	98	cfa-miR-495	HSPA5	heat shock 70kDa protein 5 (glucose-regulated protein, 78kDa)
29	98	cfa-miR-495	URGCP	upregulator of cell proliferation
30	98	cfa-miR-495	MBNL2	muscleblind-like splicing regulator 2
31	98	cfa-miR-495	FOXO3	forkhead box O3
32	98	cfa-miR-495	PER2	period circadian clock 2
33	98	cfa-miR-495	BNIP2	BCL2/adenovirus E1B 19kDa interacting protein 2
34	98	cfa-miR-495	LOC479122	recombining binding protein suppressor of hairless-like
35	98	cfa-miR-495	SLC16A1	solute carrier family 16, member 1 (monocarboxylic acid transporter 1)
36	98	cfa-miR-495	R3HDM2	R3H domain containing 2
37	98	cfa-miR-495	DNAJC6	DnaJ (Hsp40) homolog, subfamily C, member 6
38	98	cfa-miR-495	ASB5	ankyrin repeat and SOCS box containing 5
39	98	cfa-miR-495	ATL2	atlastin GTPase 2
40	98	cfa-miR-495	DUSP6	dual specificity phosphatase 6
41	97	cfa-miR-495	RLF	rearranged L-myc fusion
42	97	cfa-miR-495	MAP3K4	mitogen-activated protein kinase kinase kinase 4
43	97	cfa-miR-495	NAALADL2	N-acetylated alpha-linked acidic dipeptidase-like 2
44	97	cfa-miR-495	KLHL5	kelch-like family member 5
45	97	cfa-miR-495	LOC474977	uncharacterized LOC474977
46	97	cfa-miR-495	AFF2	AF4/FMR2 family, member 2
47	97	cfa-miR-495	RBMS3	RNA binding motif, single stranded interacting protein 3
48	97	cfa-miR-495	HMGCLL1	3-hydroxymethyl-3-methylglutaryl-CoA lyase-like 1
49	97	cfa-miR-495	ATRN	attractin
50	97	cfa-miR-495	RHOBTB1	Rho-related BTB domain containing 1
51	97	cfa-miR-495	CDK1	cyclin-dependent kinase 1
52	97	cfa-miR-495	LRRTM4	leucine rich repeat transmembrane neuronal 4
53	97	cfa-miR-495	PNN	pinin, desmosome associated protein
54	97	cfa-miR-495	SZRD1	SUZ RNA binding domain containing 1
55	96	cfa-miR-495	UBE4A	ubiquitination factor E4A
56	96	cfa-miR-495	KDM2A	lysine (K)-specific demethylase 2A
57	96	cfa-miR-495	LOC482996	DNA (cytosine-5)-methyltransferase 3A-like
58	96	cfa-miR-495	TULP4	tubby like protein 4
59	96	cfa-miR-495	NFAT5	nuclear factor of activated T-cells 5, tonicity-responsive
60	96	cfa-miR-495	SLITRK4	SLIT and NTRK-like family, member 4
61	96	cfa-miR-495	SARM1	sterile alpha and TIR motif containing 1
62	96	cfa-miR-495	TMEM167A	transmembrane protein 167A
63	96	cfa-miR-495	PPP6C	protein phosphatase 6, catalytic subunit
64	96	cfa-miR-495	CDK6	cyclin-dependent kinase 6
65	96	cfa-miR-495	PTK2	protein tyrosine kinase 2
66	96	cfa-miR-495	VEZF1	vascular endothelial zinc finger 1
67	96	cfa-miR-495	DICER1	dicer 1, ribonuclease type III
68	96	cfa-miR-495	KIAA1598	KIAA1598 ortholog
69	95	cfa-miR-495	MAP3K1	mitogen-activated protein kinase kinase kinase 1, E3 ubiquitin protein ligase
70	95	cfa-miR-495	PBRM1	polybromo 1
71	95	cfa-miR-495	DDX3X	DEAD (Asp-Glu-Ala-Asp) box helicase 3, X-linked
72	95	cfa-miR-495	CPNE4	copine IV
73	95	cfa-miR-495	RORB	RAR-related orphan receptor B
74	95	cfa-miR-495	TSHZ3	teashirt zinc finger homeobox 3
75	95	cfa-miR-495	ELAVL1	ELAV (embryonic lethal, abnormal vision, Drosophila)-like 1 (Hu antigen R)
76	95	cfa-miR-495	MFAP3L	microfibrillar-associated protein 3-like
77	95	cfa-miR-495	FEM1C	fem-1 homolog c (C. elegans)
78	95	cfa-miR-495	ITPR2	inositol 1,4,5-trisphosphate receptor, type 2
79	94	cfa-miR-495	CAPS2	calcyphosine 2
80	94	cfa-miR-495	CNBP	CCHC-type zinc finger, nucleic acid binding protein
81	94	cfa-miR-495	QSER1	glutamine and serine rich 1
82	94	cfa-miR-495	ANKRD44	ankyrin repeat domain 44
83	94	cfa-miR-495	LUC7L3	LUC7-like 3 (S. cerevisiae)
84	94	cfa-miR-495	SLC15A1	solute carrier family 15 (oligopeptide transporter), member 1
85	94	cfa-miR-495	RUNX1T1	runt-related transcription factor 1; translocated to, 1 (cyclin D-related)
86	94	cfa-miR-495	SLC4A7	solute carrier family 4, sodium bicarbonate cotransporter, member 7
87	94	cfa-miR-495	TP53INP1	tumor protein p53 inducible nuclear protein 1
88	94	cfa-miR-495	SLC38A2	solute carrier family 38, member 2
89	94	cfa-miR-495	UBE2Q1	ubiquitin-conjugating enzyme E2Q family member 1
90	94	cfa-miR-495	TNRC6A	trinucleotide repeat containing 6A
91	94	cfa-miR-495	PPM1K	protein phosphatase, Mg2+/Mn2+ dependent, 1K
92	94	cfa-miR-495	UBE2W	ubiquitin-conjugating enzyme E2W (putative)
93	94	cfa-miR-495	KIAA1467	KIAA1467 ortholog
94	94	cfa-miR-495	MTL5	metallothionein-like 5, testis-specific (tesmin)
95	94	cfa-miR-495	KALRN	kalirin, RhoGEF kinase
96	93	cfa-miR-495	MYLK4	myosin light chain kinase family, member 4
97	93	cfa-miR-495	TMEM135	transmembrane protein 135
98	93	cfa-miR-495	CASC3	cancer susceptibility candidate 3
99	93	cfa-miR-495	LOC474641	probable ATP-dependent RNA helicase YTHDC2-like
100	93	cfa-miR-495	FGD6	FYVE, RhoGEF and PH domain containing 6
101	93	cfa-miR-495	CHAMP1	chromosome alignment maintaining phosphoprotein 1
102	93	cfa-miR-495	MB21D2	Mab-21 domain containing 2
103	93	cfa-miR-495	YTHDC1	YTH domain containing 1
104	93	cfa-miR-495	CAND1	cullin-associated and neddylation-dissociated 1
105	93	cfa-miR-495	IRF2BP2	interferon regulatory factor 2 binding protein 2
106	92	cfa-miR-495	RAI2	retinoic acid induced 2
107	92	cfa-miR-495	RGS17	regulator of G-protein signaling 17
108	92	cfa-miR-495	GFI1	growth factor independent 1 transcription repressor
109	92	cfa-miR-495	NUCKS1	nuclear casein kinase and cyclin-dependent kinase substrate 1
110	92	cfa-miR-495	ETS1	v-ets avian erythroblastosis virus E26 oncogene homolog 1
111	92	cfa-miR-495	SHPRH	SNF2 histone linker PHD RING helicase, E3 ubiquitin protein ligase
112	92	cfa-miR-495	NEUROD6	neuronal differentiation 6
113	92	cfa-miR-495	KLF5	Kruppel-like factor 5 (intestinal)
114	91	cfa-miR-495	TENM1	teneurin transmembrane protein 1
115	91	cfa-miR-495	USP25	ubiquitin specific peptidase 25
116	91	cfa-miR-495	ZNF503	zinc finger protein 503
117	91	cfa-miR-495	IKZF2	IKAROS family zinc finger 2 (Helios)
118	91	cfa-miR-495	ZMAT4	zinc finger, matrin-type 4
119	91	cfa-miR-495	TRAPPC10	trafficking protein particle complex 10
120	91	cfa-miR-495	CDK17	cyclin-dependent kinase 17
121	91	cfa-miR-495	TGFB2	transforming growth factor, beta 2
122	91	cfa-miR-495	IPCEF1	interaction protein for cytohesin exchange factors 1
123	91	cfa-miR-495	CHD6	chromodomain helicase DNA binding protein 6
124	91	cfa-miR-495	STX17	syntaxin 17
125	90	cfa-miR-495	PTPN13	protein tyrosine phosphatase, non-receptor type 13 (APO-1/CD95 (Fas)-associated phosphatase)
126	90	cfa-miR-495	PAIP1	poly(A) binding protein interacting protein 1
127	90	cfa-miR-495	NRBF2	nuclear receptor binding factor 2
128	90	cfa-miR-495	PHAX	phosphorylated adaptor for RNA export
129	90	cfa-miR-495	GNG10	guanine nucleotide binding protein (G protein), gamma 10
130	90	cfa-miR-495	THBS2	thrombospondin 2
131	90	cfa-miR-495	MTF2	metal response element binding transcription factor 2
132	90	cfa-miR-495	PLCH1	phospholipase C, eta 1
133	90	cfa-miR-495	USP38	ubiquitin specific peptidase 38
134	90	cfa-miR-495	RPRD2	regulation of nuclear pre-mRNA domain containing 2
135	89	cfa-miR-495	KIAA1024	KIAA1024 ortholog
136	89	cfa-miR-495	COLGALT2	collagen beta(1-O)galactosyltransferase 2
137	89	cfa-miR-495	CAMK2G	calcium/calmodulin-dependent protein kinase II gamma
138	89	cfa-miR-495	RNMT	RNA (guanine-7-) methyltransferase
139	89	cfa-miR-495	ATF1	activating transcription factor 1
140	89	cfa-miR-495	LDLRAD3	low density lipoprotein receptor class A domain containing 3
141	89	cfa-miR-495	LPP	LIM domain containing preferred translocation partner in lipoma
142	89	cfa-miR-495	SMC6	structural maintenance of chromosomes 6
143	89	cfa-miR-495	LOC483917	rho-related GTP-binding protein RhoE-like
144	89	cfa-miR-495	GMFB	glia maturation factor, beta
145	89	cfa-miR-495	KAT6A	K(lysine) acetyltransferase 6A
146	89	cfa-miR-495	SLC7A11	solute carrier family 7 (anionic amino acid transporter light chain, xc- system), member 11
147	89	cfa-miR-495	RBM20	RNA binding motif protein 20
148	88	cfa-miR-495	DSEL	dermatan sulfate epimerase-like
149	88	cfa-miR-495	STXBP5	syntaxin binding protein 5 (tomosyn)
150	88	cfa-miR-495	PSME3	proteasome (prosome, macropain) activator subunit 3 (PA28 gamma; Ki)
151	88	cfa-miR-495	PAQR9	progestin and adipoQ receptor family member IX
152	88	cfa-miR-495	PSMC6	proteasome (prosome, macropain) 26S subunit, ATPase, 6
153	88	cfa-miR-495	LOC475773	uncharacterized LOC475773
154	88	cfa-miR-495	LSM14A	LSM14A, SCD6 homolog A (S. cerevisiae)
155	88	cfa-miR-495	NOTCH2	notch 2
156	88	cfa-miR-495	BBX	bobby sox homolog (Drosophila)
157	88	cfa-miR-495	UNC13C	unc-13 homolog C (C. elegans)
158	88	cfa-miR-495	MAPK10	mitogen-activated protein kinase 10
159	87	cfa-miR-495	RELN	reelin
160	87	cfa-miR-495	S1PR3	sphingosine-1-phosphate receptor 3
161	87	cfa-miR-495	SGMS1	sphingomyelin synthase 1
162	87	cfa-miR-495	GRIA3	glutamate receptor, ionotropic, AMPA 3
163	87	cfa-miR-495	BCLAF1	BCL2-associated transcription factor 1
164	87	cfa-miR-495	PARP11	poly (ADP-ribose) polymerase family, member 11
165	87	cfa-miR-495	PAK2	p21 protein (Cdc42/Rac)-activated kinase 2
166	87	cfa-miR-495	FMO5	flavin containing monooxygenase 5
167	87	cfa-miR-495	NHLH2	nescient helix loop helix 2
168	86	cfa-miR-495	GSKIP	GSK3B interacting protein
169	86	cfa-miR-495	NAPB	N-ethylmaleimide-sensitive factor attachment protein, beta
170	86	cfa-miR-495	SRRM1	serine/arginine repetitive matrix 1
171	86	cfa-miR-495	NYAP2	neuronal tyrosine-phosphorylated phosphoinositide-3-kinase adaptor 2
172	86	cfa-miR-495	C21H11orf58	chromosome 21 open reading frame, human C11orf58
173	86	cfa-miR-495	OSBPL8	oxysterol binding protein-like 8
174	86	cfa-miR-495	RERE	arginine-glutamic acid dipeptide (RE) repeats
175	86	cfa-miR-495	UBN1	ubinuclein 1
176	86	cfa-miR-495	DOCK9	dedicator of cytokinesis 9
177	86	cfa-miR-495	NAA30	N(alpha)-acetyltransferase 30, NatC catalytic subunit
178	86	cfa-miR-495	ZNF280C	zinc finger protein 280C
179	86	cfa-miR-495	SESN3	sestrin 3
180	86	cfa-miR-495	LOC481444	transmembrane emp24 domain-containing protein 9-like
181	86	cfa-miR-495	ABHD2	abhydrolase domain containing 2
182	86	cfa-miR-495	DPP8	dipeptidyl-peptidase 8
183	86	cfa-miR-495	DYRK1A	dual-specificity tyrosine-(Y)-phosphorylation regulated kinase 1A
184	86	cfa-miR-495	AMOT	angiomotin
185	85	cfa-miR-495	ZNF362	zinc finger protein 362
186	85	cfa-miR-495	PHF6	PHD finger protein 6
187	85	cfa-miR-495	FLRT2	fibronectin leucine rich transmembrane protein 2
188	85	cfa-miR-495	TMEM33	transmembrane protein 33
189	85	cfa-miR-495	ZHX2	zinc fingers and homeoboxes 2
190	85	cfa-miR-495	PRICKLE1	prickle homolog 1 (Drosophila)
191	85	cfa-miR-495	GLTSCR1L	GLTSCR1-like
192	85	cfa-miR-495	TNRC6C	trinucleotide repeat containing 6C
193	85	cfa-miR-495	P4HA2	prolyl 4-hydroxylase, alpha polypeptide II
194	85	cfa-miR-495	PCDH9	protocadherin 9
195	85	cfa-miR-495	CREBZF	CREB/ATF bZIP transcription factor
196	85	cfa-miR-495	PSIP1	PC4 and SFRS1 interacting protein 1
197	84	cfa-miR-495	PORCN	porcupine homolog (Drosophila)
198	84	cfa-miR-495	AP1G1	adaptor-related protein complex 1, gamma 1 subunit
199	84	cfa-miR-495	RICTOR	RPTOR independent companion of MTOR, complex 2
200	84	cfa-miR-495	ZNRF3	zinc and ring finger 3
201	84	cfa-miR-495	DCUN1D1	DCN1, defective in cullin neddylation 1, domain containing 1
202	84	cfa-miR-495	JAG2	jagged 2
203	84	cfa-miR-495	INO80D	INO80 complex subunit D
204	84	cfa-miR-495	FAM105B	family with sequence similarity 105, member B
205	84	cfa-miR-495	HINT3	histidine triad nucleotide binding protein 3
206	84	cfa-miR-495	LRMP	lymphoid-restricted membrane protein
207	84	cfa-miR-495	HSF2	heat shock transcription factor 2
208	84	cfa-miR-495	CYLD	cylindromatosis (turban tumor syndrome)
209	84	cfa-miR-495	LCLAT1	lysocardiolipin acyltransferase 1
210	84	cfa-miR-495	TMEM229A	transmembrane protein 229A
211	83	cfa-miR-495	IAPP	islet amyloid polypeptide
212	83	cfa-miR-495	GSK3B	glycogen synthase kinase 3 beta
213	83	cfa-miR-495	DENND5B	DENN/MADD domain containing 5B
214	83	cfa-miR-495	PPM1L	protein phosphatase, Mg2+/Mn2+ dependent, 1L
215	83	cfa-miR-495	SMURF2	SMAD specific E3 ubiquitin protein ligase 2
216	83	cfa-miR-495	ACVR1B	activin A receptor, type IB
217	83	cfa-miR-495	CCNJL	cyclin J-like
218	83	cfa-miR-495	TUFT1	tuftelin 1
219	83	cfa-miR-495	PRKD3	protein kinase D3
220	83	cfa-miR-495	THUMPD1	THUMP domain containing 1
221	83	cfa-miR-495	LHX2	LIM homeobox 2
222	83	cfa-miR-495	ANKIB1	ankyrin repeat and IBR domain containing 1
223	83	cfa-miR-495	SMAD5	SMAD family member 5
224	83	cfa-miR-495	TMEM56	transmembrane protein 56
225	83	cfa-miR-495	ZBTB37	zinc finger and BTB domain containing 37
226	83	cfa-miR-495	USP12	ubiquitin specific peptidase 12
227	83	cfa-miR-495	CLOCK	clock circadian regulator
228	82	cfa-miR-495	RANBP1	RAN binding protein 1
229	82	cfa-miR-495	SLC8A1	solute carrier family 8 (sodium/calcium exchanger), member 1
230	82	cfa-miR-495	TECPR2	tectonin beta-propeller repeat containing 2
231	82	cfa-miR-495	GPR1	G protein-coupled receptor 1
232	82	cfa-miR-495	PHF13	PHD finger protein 13
233	82	cfa-miR-495	SCAF11	SR-related CTD-associated factor 11
234	82	cfa-miR-495	ELK1	ELK1, member of ETS oncogene family
235	82	cfa-miR-495	PRR7	proline rich 7 (synaptic)
236	82	cfa-miR-495	UGCG	UDP-glucose ceramide glucosyltransferase
237	82	cfa-miR-495	TGFBR3	transforming growth factor, beta receptor III
238	82	cfa-miR-495	FMN1	formin 1
239	82	cfa-miR-495	EPT1	ethanolaminephosphotransferase 1 (CDP-ethanolamine-specific)
240	82	cfa-miR-495	NHLRC3	NHL repeat containing 3
241	82	cfa-miR-495	RAB8B	RAB8B, member RAS oncogene family
242	82	cfa-miR-495	PELI1	pellino E3 ubiquitin protein ligase 1
243	82	cfa-miR-495	RBM27	RNA binding motif protein 27
244	82	cfa-miR-495	ADAMTS5	ADAM metallopeptidase with thrombospondin type 1 motif, 5
245	82	cfa-miR-495	MGAT2	mannosyl (alpha-1,6-)-glycoprotein beta-1,2-N-acetylglucosaminyltransferase
246	82	cfa-miR-495	DOCK4	dedicator of cytokinesis 4
247	82	cfa-miR-495	VMP1	vacuole membrane protein 1
248	82	cfa-miR-495	PRKX	protein kinase, X-linked
249	81	cfa-miR-495	SNX30	sorting nexin family member 30
250	81	cfa-miR-495	MYT1L	myelin transcription factor 1-like
251	81	cfa-miR-495	ATAD2	ATPase family, AAA domain containing 2
252	81	cfa-miR-495	HOXB9	homeobox B9
253	81	cfa-miR-495	B4GALT6	UDP-Gal:betaGlcNAc beta 1,4- galactosyltransferase, polypeptide 6
254	81	cfa-miR-495	HSPA13	heat shock protein 70kDa family, member 13
255	81	cfa-miR-495	SGK1	serum/glucocorticoid regulated kinase 1
256	81	cfa-miR-495	VAV2	vav 2 guanine nucleotide exchange factor
257	81	cfa-miR-495	ZIC4	Zic family member 4
258	81	cfa-miR-495	ZNF383	zinc finger protein 383
259	81	cfa-miR-495	LOC489143	gamma-aminobutyric acid receptor subunit alpha-1-like
260	81	cfa-miR-495	METTL20	methyltransferase like 20
261	81	cfa-miR-495	AGFG1	ArfGAP with FG repeats 1
262	81	cfa-miR-495	SCN8A	sodium channel, voltage gated, type VIII, alpha subunit
263	81	cfa-miR-495	GNG2	guanine nucleotide binding protein (G protein), gamma 2
1	99	cfa-miR-504	MTF1	metal-regulatory transcription factor 1
2	98	cfa-miR-504	UBE2G1	ubiquitin-conjugating enzyme E2G 1
3	98	cfa-miR-504	GPC4	glypican 4
4	98	cfa-miR-504	IQCE	IQ motif containing E
5	98	cfa-miR-504	KCNK2	potassium channel, subfamily K, member 2
6	96	cfa-miR-504	PRKCA	protein kinase C, alpha
7	96	cfa-miR-504	CCDC82	coiled-coil domain containing 82
8	95	cfa-miR-504	MMP24	matrix metallopeptidase 24 (membrane-inserted)
9	95	cfa-miR-504	CMKLR1	chemokine-like receptor 1
10	94	cfa-miR-504	PAPD5	PAP associated domain containing 5
11	93	cfa-miR-504	ELOVL6	ELOVL fatty acid elongase 6
12	92	cfa-miR-504	PCDH17	protocadherin 17
13	92	cfa-miR-504	GATA3	GATA binding protein 3
14	91	cfa-miR-504	ZMYND11	zinc finger, MYND-type containing 11
15	91	cfa-miR-504	VWC2L	von Willebrand factor C domain containing protein 2-like
16	89	cfa-miR-504	ADAT1	adenosine deaminase, tRNA-specific 1
17	88	cfa-miR-504	ZNF608	zinc finger protein 608
18	88	cfa-miR-504	TP53INP1	tumor protein p53 inducible nuclear protein 1
19	88	cfa-miR-504	ARNT	aryl hydrocarbon receptor nuclear translocator
20	87	cfa-miR-504	KIAA1644	KIAA1644 ortholog
21	87	cfa-miR-504	FICD	FIC domain containing
22	86	cfa-miR-504	PSMD14	proteasome (prosome, macropain) 26S subunit, non-ATPase, 14
23	86	cfa-miR-504	CXXC4	CXXC finger protein 4
24	86	cfa-miR-504	SNX8	sorting nexin 8
25	86	cfa-miR-504	WBSCR17	Williams-Beuren syndrome chromosome region 17
26	85	cfa-miR-504	HTATIP2	HIV-1 Tat interactive protein 2, 30kDa
27	85	cfa-miR-504	MMD	monocyte to macrophage differentiation-associated
28	85	cfa-miR-504	CANX	calnexin
29	85	cfa-miR-504	GRM3	glutamate receptor, metabotropic 3
30	85	cfa-miR-504	HMMR	hyaluronan-mediated motility receptor (RHAMM)
31	85	cfa-miR-504	SIK1	salt-inducible kinase 1
32	84	cfa-miR-504	CDK16	cyclin-dependent kinase 16
33	84	cfa-miR-504	RSPRY1	ring finger and SPRY domain containing 1
34	84	cfa-miR-504	MYT1L	myelin transcription factor 1-like
35	83	cfa-miR-504	SPRY4	sprouty homolog 4 (Drosophila)
36	83	cfa-miR-504	OMA1	OMA1 zinc metallopeptidase
37	82	cfa-miR-504	PHC1	polyhomeotic homolog 1 (Drosophila)
38	82	cfa-miR-504	PDCL	phosducin-like
39	82	cfa-miR-504	GMIP	GEM interacting protein
40	82	cfa-miR-504	UBE2I	ubiquitin-conjugating enzyme E2I
41	82	cfa-miR-504	ST6GALNAC6	ST6 (alpha-N-acetyl-neuraminyl-2,3-beta-galactosyl-1,3)-N-acetylgalactosaminide alpha-2,6-sialyltransferase 6
42	81	cfa-miR-504	BEND3	BEN domain containing 3
43	81	cfa-miR-504	MPPED1	metallophosphoesterase domain containing 1
1	98	cfa-miR-615	SPRED3	sprouty-related, EVH1 domain containing 3
2	97	cfa-miR-615	MAP2K3	mitogen-activated protein kinase kinase 3
3	97	cfa-miR-615	CPLX2	complexin 2
4	95	cfa-miR-615	FKBP8	FK506 binding protein 8, 38kDa
5	95	cfa-miR-615	RALGAPA2	Ral GTPase activating protein, alpha subunit 2 (catalytic)
6	95	cfa-miR-615	PHF8	PHD finger protein 8
7	94	cfa-miR-615	EXTL3	exostosin-like glycosyltransferase 3
8	94	cfa-miR-615	CLIP3	CAP-GLY domain containing linker protein 3
9	94	cfa-miR-615	SORCS2	sortilin-related VPS10 domain containing receptor 2
10	94	cfa-miR-615	IP6K1	inositol hexakisphosphate kinase 1
11	93	cfa-miR-615	RIMS3	regulating synaptic membrane exocytosis 3
12	92	cfa-miR-615	DNMBP	dynamin binding protein
13	92	cfa-miR-615	KCNK3	potassium channel, subfamily K, member 3
14	91	cfa-miR-615	PIGU	phosphatidylinositol glycan anchor biosynthesis, class U
15	91	cfa-miR-615	C17H2orf71	chromosome 17 open reading frame, human C2orf71
16	91	cfa-miR-615	SEMA4C	sema domain, immunoglobulin domain (Ig), transmembrane domain (TM) and short cytoplasmic domain, (semaphorin) 4C
17	91	cfa-miR-615	RPUSD3	RNA pseudouridylate synthase domain containing 3
18	89	cfa-miR-615	LOC102154740	collagen alpha-2(I) chain-like
19	88	cfa-miR-615	PPP5C	protein phosphatase 5, catalytic subunit
20	86	cfa-miR-615	HIC2	hypermethylated in cancer 2
21	86	cfa-miR-615	C12H6orf106	chromosome 12 open reading frame, human C6orf106
22	86	cfa-miR-615	MECP2	methyl CpG binding protein 2 (Rett syndrome)
23	86	cfa-miR-615	AGO2	argonaute RISC catalytic component 2
24	85	cfa-miR-615	IMPACT	impact RWD domain protein
25	85	cfa-miR-615	STX1A	syntaxin 1A (brain)
26	84	cfa-miR-615	TUSC5	tumor suppressor candidate 5
27	84	cfa-miR-615	NFIC	nuclear factor I/C (CCAAT-binding transcription factor)
28	84	cfa-miR-615	LOC612691	nutritionally-regulated adipose and cardiac-enriched protein homolog
29	84	cfa-miR-615	FOXP4	forkhead box P4
30	84	cfa-miR-615	RIMS4	regulating synaptic membrane exocytosis 4
31	84	cfa-miR-615	HOXA11	homeobox A11
32	83	cfa-miR-615	HOXC6	homeobox C6
33	83	cfa-miR-615	SYT3	synaptotagmin III
34	82	cfa-miR-615	RAB31	RAB31, member RAS oncogene family
35	82	cfa-miR-615	APH1	gamma-secretase subunit APH-1A-like
36	81	cfa-miR-615	MYO1C	myosin IC
37	81	cfa-miR-615	ZFYVE27	zinc finger, FYVE domain containing 27
38	81	cfa-miR-615	CAPN3	calpain 3, (p94)
39	81	cfa-miR-615	MAP3K11	mitogen-activated protein kinase kinase kinase 11
1	100	cfa-miR-676	RANBP3L	RAN binding protein 3-like
2	100	cfa-miR-676	VKORC1L1	vitamin K epoxide reductase complex, subunit 1-like 1
3	100	cfa-miR-676	SCYL2	SCY1-like 2 (S. cerevisiae)
4	100	cfa-miR-676	RBMS3	RNA binding motif, single stranded interacting protein 3
5	100	cfa-miR-676	ELAVL2	ELAV (embryonic lethal, abnormal vision, Drosophila)-like 2 (Hu antigen B)
6	99	cfa-miR-676	PIK3CA	phosphatidylinositol-4,5-bisphosphate 3-kinase, catalytic subunit alpha
7	99	cfa-miR-676	GNPDA2	glucosamine-6-phosphate deaminase 2
8	99	cfa-miR-676	HNRNPDL	heterogeneous nuclear ribonucleoprotein D-like
9	99	cfa-miR-676	LARP4	La ribonucleoprotein domain family, member 4
10	99	cfa-miR-676	GXYLT1	glucoside xylosyltransferase 1
11	99	cfa-miR-676	DR1	down-regulator of transcription 1, TBP-binding (negative cofactor 2)
12	98	cfa-miR-676	ETNK1	ethanolamine kinase 1
13	98	cfa-miR-676	CACNA2D1	calcium channel, voltage-dependent, alpha 2/delta subunit 1
14	98	cfa-miR-676	MBTPS2	membrane-bound transcription factor peptidase, site 2
15	98	cfa-miR-676	RORB	RAR-related orphan receptor B
16	98	cfa-miR-676	IPO7	importin 7
17	98	cfa-miR-676	OSBPL8	oxysterol binding protein-like 8
18	98	cfa-miR-676	RBM15	RNA binding motif protein 15
19	98	cfa-miR-676	RSF1	remodeling and spacing factor 1
20	98	cfa-miR-676	TM9SF3	transmembrane 9 superfamily member 3
21	98	cfa-miR-676	HNF4G	hepatocyte nuclear factor 4, gamma
22	98	cfa-miR-676	MOB4	MOB family member 4, phocein
23	98	cfa-miR-676	ZMAT1	zinc finger, matrin-type 1
24	98	cfa-miR-676	PCMTD1	protein-L-isoaspartate (D-aspartate) O-methyltransferase domain containing 1
25	98	cfa-miR-676	UBLCP1	ubiquitin-like domain containing CTD phosphatase 1
26	97	cfa-miR-676	GRIA2	glutamate receptor, ionotropic, AMPA 2
27	97	cfa-miR-676	GOLT1B	golgi transport 1B
28	97	cfa-miR-676	WDR47	WD repeat domain 47
29	97	cfa-miR-676	MPZL3	myelin protein zero-like 3
30	97	cfa-miR-676	NAP1L5	nucleosome assembly protein 1-like 5
31	97	cfa-miR-676	HNRNPD	heterogeneous nuclear ribonucleoprotein D (AU-rich element RNA binding protein 1, 37kDa)
32	97	cfa-miR-676	ETS1	v-ets avian erythroblastosis virus E26 oncogene homolog 1
33	96	cfa-miR-676	DDX5	DEAD (Asp-Glu-Ala-Asp) box helicase 5
34	96	cfa-miR-676	FRYL	FRY-like
35	96	cfa-miR-676	C31H21orf91	chromosome 31 open reading frame, human C21orf91
36	96	cfa-miR-676	ATP2B2	ATPase, Ca++ transporting, plasma membrane 2
37	96	cfa-miR-676	EPHB1	EPH receptor B1
38	96	cfa-miR-676	PLCB1	phospholipase C, beta 1 (phosphoinositide-specific)
39	96	cfa-miR-676	EPHA4	EPH receptor A4
40	96	cfa-miR-676	GPR176	G protein-coupled receptor 176
41	96	cfa-miR-676	SBSPON	somatomedin B and thrombospondin, type 1 domain containing
42	96	cfa-miR-676	RLIM	ring finger protein, LIM domain interacting
43	96	cfa-miR-676	FBXL5	F-box and leucine-rich repeat protein 5
44	96	cfa-miR-676	ELL2	elongation factor, RNA polymerase II, 2
45	95	cfa-miR-676	UBASH3B	ubiquitin associated and SH3 domain containing B
46	95	cfa-miR-676	ARHGAP12	Rho GTPase activating protein 12
47	95	cfa-miR-676	AFTPH	aftiphilin
48	95	cfa-miR-676	FBXL4	F-box and leucine-rich repeat protein 4
49	95	cfa-miR-676	PURG	purine-rich element binding protein G
50	94	cfa-miR-676	WDFY3	WD repeat and FYVE domain containing 3
51	94	cfa-miR-676	PRKAA1	protein kinase, AMP-activated, alpha 1 catalytic subunit
52	94	cfa-miR-676	SLC25A5	solute carrier family 25 (mitochondrial carrier; adenine nucleotide translocator), member 5
53	94	cfa-miR-676	SIKE1	suppressor of IKBKE 1
54	94	cfa-miR-676	C37H2orf69	chromosome 37 open reading frame, human C2orf69
55	94	cfa-miR-676	NAA15	N(alpha)-acetyltransferase 15, NatA auxiliary subunit
56	94	cfa-miR-676	NLGN1	neuroligin 1
57	94	cfa-miR-676	SUZ12	SUZ12 polycomb repressive complex 2 subunit
58	94	cfa-miR-676	ELAVL4	ELAV (embryonic lethal, abnormal vision, Drosophila)-like 4
59	94	cfa-miR-676	LRCH2	leucine-rich repeats and calponin homology (CH) domain containing 2
60	93	cfa-miR-676	TBC1D23	TBC1 domain family, member 23
61	93	cfa-miR-676	ELK4	ELK4, ETS-domain protein (SRF accessory protein 1)
62	93	cfa-miR-676	RNF169	ring finger protein 169
63	93	cfa-miR-676	FNDC3A	fibronectin type III domain containing 3A
64	93	cfa-miR-676	IFT81	intraflagellar transport 81 homolog (Chlamydomonas)
65	93	cfa-miR-676	CCDC141	coiled-coil domain containing 141
66	93	cfa-miR-676	SYT4	synaptotagmin IV
67	93	cfa-miR-676	RIF1	RAP1 interacting factor homolog (yeast)
68	93	cfa-miR-676	LRRTM1	leucine rich repeat transmembrane neuronal 1
69	93	cfa-miR-676	PSMD14	proteasome (prosome, macropain) 26S subunit, non-ATPase, 14
70	93	cfa-miR-676	HOXA13	homeobox A13
71	92	cfa-miR-676	EXOC5	exocyst complex component 5
72	92	cfa-miR-676	WIPF2	WAS/WASL interacting protein family, member 2
73	92	cfa-miR-676	LOC609935	E3 ubiquitin-protein ligase RNF152-like
74	92	cfa-miR-676	MTF1	metal-regulatory transcription factor 1
75	92	cfa-miR-676	OSBPL11	oxysterol binding protein-like 11
76	92	cfa-miR-676	RASEF	RAS and EF-hand domain containing
77	92	cfa-miR-676	PPM1F	protein phosphatase, Mg2+/Mn2+ dependent, 1F
78	92	cfa-miR-676	UBR7	ubiquitin protein ligase E3 component n-recognin 7 (putative)
79	92	cfa-miR-676	BHLHE40	basic helix-loop-helix family, member e40
[truncated: 323 more rows]
