# Supplementary material for: Malignant canine mammary epithelial cells shed exosomes containing differentially expressed microRNA that regulate oncogenic networks
Source: BMC Cancer. 2018 Aug 20;18:832. doi: 10.1186/s12885-018-4750-6 (PMC6102898; doi:10.1186/s12885-018-4750-6)
Supplement: Supplementary file 3 — Table S3. This provides a list of all Gene Ontology (GO) terms enriched in our set of 16 miRNA (Fig. 4). (XLSX 31 kb) [file 12885_2018_4750_MOESM3_ESM.xlsx]

## Sheet: allTargetGenes_DAVID_analysis_G
Category	Term	Count	%	PValue	Genes	List Total	Pop Hits	Pop Total	Fold Enrichment	Bonferroni	Benjamini	FDR
GOTERM_BP_DIRECT	GO:0045944~positive regulation of transcription from RNA polymerase II promoter	87	4.78285	5.0689e-05	CCNT2, MEF2C, RNASEL, LOC489848, LMO1, ARID4A, THRB, TBK1, E2F8, EDN1, ARID4B, TLR3, INO80, TP63, FOXO1, RORA, CNOT7, CBFB, GATA3, PSIP1, RARB, IL1A, TBL1XR1, CCNK, EOMES, DLL1, RB1, PROX1, NCL, PPARGC1B, MYCN, SENP2, ASCL1, ACVR2A, NCOA1, HIF1A, MTF2, VEGFA, ASH1L, KPNA6, PIAS2, KMT2D, CNBP, HMGB2, KMT2A, TAF9B, BMPR2, ARNT, PHIP, TFAM, TNFRSF1A, NPAS2, NIPBL, DDX3X, LHX2, AGO2, PPP3CA, SLC30A9,…	1351	519	12321	1.52877	0.160316	0.160316	0.0926454
GOTERM_BP_DIRECT	GO:0006511~ubiquitin-dependent protein catabolic process	23	1.26443	0.000570679	UBE4A, UBE2G1, BAP1, UBR2, ZNRF3, CYLD, UHRF2, PSMD11, USP12, USP47, USP38, USP37, RANBP1, RNF168, FBXO32, TCEB1, CHFR, USP25, USP34, USP42, USP33, USP32, FBXO8	1351	96	12321	2.18498	0.860221	0.626129	1.03837
GOTERM_BP_DIRECT	GO:0000082~G1/S transition of mitotic cell cycle	13	0.714678	0.000853242	CCNE2, ACVR1B, EIF4E, CACUL1, CAMK2G, CAMK2D, USP37, RANBP1, RPS6KB1, PPP3CA, PHF8, LATS2, RBBP8	1351	40	12321	2.96397	0.94726	0.624987	1.54872
GOTERM_BP_DIRECT	GO:0018107~peptidyl-threonine phosphorylation	11	0.604728	0.000922884	ACVR1B, CDK1, NLK, HIPK3, GSK3B, DYRK1A, CAMK2D, LMTK2, MAPK8, OXSR1, MAP3K12	1351	30	12321	3.34397	0.958524	0.548718	1.67412
GOTERM_BP_DIRECT	GO:0006357~regulation of transcription from RNA polymerase II promoter	40	2.19901	0.0020868	ENY2, TSHZ3, ELF2, HNF1A, ARID4A, TFCP2L1, ARID4B, ELK1, ZNF367, ELK3, CBFB, CITED2, ATF2, PHIP, WDR75, EPC2, NPAS3, ELK4, MED26, MLXIP, MKL2, ETV4, ELMSAN1, TBL1XR1, TCF7, BRD2, DGKQ, RFX4, GMEB1, RBL1, RB1, UBP1, BRWD3, ASCL1, SP1, ETS1, ATXN7, SP4, RFX3, ASCL3	1351	223	12321	1.63586	0.999254	0.763106	3.74771
GOTERM_BP_DIRECT	GO:0045892~negative regulation of transcription, DNA-templated	36	1.97911	0.00262861	COPS2, HMGB2, BCLAF1, ZBTB33, RSF1, ARID4A, FOXK1, REST, ELK3, CBFA2T3, LGR4, ZNF706, DAB2, PAX9, GATA3, LIMD1, PLCB1, NKRF, ZNF280C, CREBZF, ZNF280D, KLF10, HMBOX1, ZNF24, RUNX1T1, RB1, PPARGC1B, RPS6KA5, PPM1F, SFRP1, PRICKLE1, PRDM6, YWHAQ, USP47, RFX3, KAT6A	1351	197	12321	1.66658	0.999885	0.779558	4.69881
GOTERM_BP_DIRECT	GO:2001275~positive regulation of glucose import in response to insulin stimulus	6	0.329852	0.00410628	RNASEL, OSBPL8, C2CD5, PIK3R3, IRS1, PTPN11	1351	11	12321	4.9745	0.999999	0.868166	7.2478
GOTERM_BP_DIRECT	GO:0090090~negative regulation of canonical Wnt signaling pathway	18	0.989555	0.00530928	FOXO1, LEF1, NOTUM, CDH2, FOXO3, ANKRD6, ZNRF3, LATS2, CYLD, NOTCH1, DAB2, HDAC1, PRICKLE1, SCYL2, LIMD1, MCC, LRP4, MLLT3	1351	80	12321	2.05198	1	0.899111	9.27525
GOTERM_BP_DIRECT	GO:2000114~regulation of establishment of cell polarity	6	0.329852	0.00641	ROCK1, GATA3, KRIT1, RICTOR, ARFGEF1, KANK1	1351	12	12321	4.55996	1	0.914815	11.0935
GOTERM_BP_DIRECT	GO:0006606~protein import into nucleus	11	0.604728	0.00644402	NUP153, NUP98, PRICKLE1, IPO7, RAE1, KPNA6, RANBP1, IPO8, KPNA4, PPP3CA, NUP155	1351	38	12321	2.63997	1	0.892304	11.1492
GOTERM_BP_DIRECT	GO:0060996~dendritic spine development	5	0.274876	0.00698551	SLC9A6, PAK2, PAK3, ARF4, SRGAP2	1351	8	12321	5.69994	1	0.888829	12.0305
GOTERM_BP_DIRECT	GO:0022604~regulation of cell morphogenesis	7	0.384827	0.00728874	ZMYM2, PDZD8, LARP4, ZMYM4, CAMSAP1, SPARC, AGO4	1351	17	12321	3.75526	1	0.87771	12.5204
GOTERM_BP_DIRECT	GO:0046777~protein autophosphorylation	22	1.20946	0.00774874	NLK, STK10, CAMK2G, EPHB3, EPHB1, PRKX, ACVR1B, EPHA4, VRK1, PAK2, SLK, MAP3K9, GSK3B, DYRK1A, CDK12, PDGFRA, CAMK2D, LMTK2, DCX, INSR, MAP3K12, MAP3K11	1351	110	12321	1.82398	1	0.872878	13.2586
GOTERM_BP_DIRECT	GO:0006906~vesicle fusion	12	0.659703	0.0079232	SYT1, CAV2, VAV3, SYT4, C2CD5, STX17, SYT11, STX16, SYT3, SYT6, EEA1, GOSR1	1351	45	12321	2.43198	1	0.858941	13.5371
GOTERM_BP_DIRECT	GO:0043066~negative regulation of apoptotic process	35	1.92413	0.00891785	FKBP8, TAF9B, NAA15, FOXO1, TP63, CITED2, SETX, PTK2, CASP3, DAB2, PRKAA1, RARB, HSPA5, AGO4, DNAJC3, KLHL20, CDK1, PDCD10, ADAMTS20, ZNF830, CBL, ASIC2, IGF1, RHBDD1, UBE2B, ASCL1, HSP90B1, GSK3B, HIPK3, VEGFA, ARF4, MAPK8, MDM4, APBB2, CAMK1D	1351	205	12321	1.55706	1	0.872356	15.1085
GOTERM_BP_DIRECT	GO:0051056~regulation of small GTPase mediated signal transduction	6	0.329852	0.00948799	RALGAPA2, RALGAPB, SIPA1L2, AMOT, RAP1GAP2, ARHGAP26	1351	13	12321	4.20919	1	0.871757	15.997
GOTERM_BP_DIRECT	GO:0031929~TOR signaling	6	0.329852	0.00948799	CCDC88A, GATA3, RPS6KB1, RICTOR, FNIP1, RHEBL1	1351	13	12321	4.20919	1	0.871757	15.997
GOTERM_BP_DIRECT	GO:0043488~regulation of mRNA stability	6	0.329852	0.00948799	CALCR, RNASEL, HNRNPD, YTHDF2, PUM2, SAMD4A	1351	13	12321	4.20919	1	0.871757	15.997
GOTERM_BP_DIRECT	GO:0030010~establishment of cell polarity	7	0.384827	0.0099362	RAB11FIP2, UST, RICTOR, WEE1, EPHB1, MARK1, KIF26B	1351	18	12321	3.54663	1	0.867978	16.6894
GOTERM_BP_DIRECT	GO:0072332~intrinsic apoptotic signaling pathway by p53 class mediator	7	0.384827	0.0099362	ZMAT1, ZMAT4, ZMAT3, PPP1R13B, ZNF385B, DDX5, ZNF346	1351	18	12321	3.54663	1	0.867978	16.6894
GOTERM_BP_DIRECT	GO:0018105~peptidyl-serine phosphorylation	21	1.15448	0.0104802	PRKCA, CDK1, SGK1, CSNK1G1, TBK1, RICTOR, PRKCE, LATS2, PRKX, VRK1, PAK2, HIPK3, GSK3B, DYRK1A, CAMK2D, LMTK2, MAPK8, DCX, AKT3, PRKD3, MAP3K12	1351	106	12321	1.80677	1	0.867019	17.5224
GOTERM_BP_DIRECT	GO:0030199~collagen fibril organization	9	0.494777	0.0106351	ADAMTS14, COL3A1, COL2A1, LOX, COL5A2, COL11A1, ADAMTS2, COL5A1, TGFB2	1351	29	12321	2.83032	1	0.856262	17.7582
GOTERM_BP_DIRECT	GO:2001237~negative regulation of extrinsic apoptotic signaling pathway	9	0.494777	0.0106351	PHIP, ZMYND11, NRP1, ITGA6, IGF1, PSME3, RPS6KB1, SGMS1, GCLM	1351	29	12321	2.83032	1	0.856262	17.7582
GOTERM_BP_DIRECT	GO:0000209~protein polyubiquitination	17	0.934579	0.0107558	RNF144B, UBE2A, SHPRH, UBE4A, RNF19A, UBE2G1, C7H18ORF25, UBE2B, CBFB, HUWE1, UBE2K, UBE2W, RNF138, ANKIB1, CHFR, RNF111, RNF145	1351	79	12321	1.96251	1	0.844917	17.9414
GOTERM_BP_DIRECT	GO:0097120~receptor localization to synapse	4	0.219901	0.0110689	NLGN1, RELN, DLG2, NETO1	1351	5	12321	7.29593	1	0.839106	18.4151
GOTERM_BP_DIRECT	GO:0006636~unsaturated fatty acid biosynthetic process	5	0.274876	0.0114925	ELOVL5, ELOVL4, SCD, SCD5, ELOVL6	1351	9	12321	5.06662	1	0.836523	19.0516
GOTERM_BP_DIRECT	GO:0016574~histone ubiquitination	5	0.274876	0.0114925	SUZ12, UBE2A, HUWE1, UBE2B, PHC1	1351	9	12321	5.06662	1	0.836523	19.0516
GOTERM_BP_DIRECT	GO:0042787~protein ubiquitination involved in ubiquitin-dependent protein catabolic process	22	1.20946	0.0116093	RNF144B, HECW1, CACUL1, RNF19A, CBL, RNF185, C7H18ORF25, HACE1, HERC3, MYLIP, KLHL8, HUWE1, RMND5A, KLHL28, BTBD3, ANKIB1, SIAH1, TCEB1, NEDD4L, KLHL20, RNF111, RNF145	1351	114	12321	1.75998	1	0.826235	19.2264
GOTERM_BP_DIRECT	GO:0051965~positive regulation of synapse assembly	12	0.659703	0.0130104	SLITRK2, SLITRK1, FLRT2, SLITRK4, LRRTM1, IL1RAP, ASIC2, NLGN1, LRRN1, MECP2, EPHB3, EPHB1	1351	48	12321	2.27998	1	0.847544	21.2946
GOTERM_BP_DIRECT	GO:0097150~neuronal stem cell population maintenance	7	0.384827	0.0132015	NOTCH1, FOXO1, DLL1, FOXO3, CDH2, PROX1, MMP24	1351	19	12321	3.35997	1	0.839961	21.5728
GOTERM_BP_DIRECT	GO:0006351~transcription, DNA-templated	45	2.47389	0.0140496	MEF2C, CCNT2, BACH2, THRB, E2F5, E2F8, FOXO1, INO80, RORB, RORA, REST, ZNF518A, PNN, ARNT, NPAS2, EPC2, LBH, AGO2, RARB, BHLHE40, GFI1, ZNF445, ASXL2, COL4A2, BRD2, TBX15, EGR2, CREBZF, LIN52, NLK, SMAD5, EOMES, ZNF24, PPP1R10, HNF4G, FOXP4, FOXP1, NCOA1, HIF1A, HDAC1, PIAS2, RFX3, HOXB9, NFIC, NFIA	1351	288	12321	1.42499	1	0.846776	22.7962
GOTERM_BP_DIRECT	GO:0006338~chromatin remodeling	12	0.659703	0.0151627	ATRX, TOP1, RSF1, HNF1A, GATA3, MORF4L2, INO80, CHD1, TP63, ARID1B, SMARCA2, RERE	1351	49	12321	2.23345	1	0.857811	24.3745
GOTERM_BP_DIRECT	GO:0001666~response to hypoxia	15	0.824629	0.0161518	ARNT2, EDN1, MECP2, EGLN3, CBFA2T3, ITPR2, TGFB2, ARNT, HSP90B1, HIF1A, EP300, PLOD2, VEGFA, LIMD1, ALKBH5	1351	69	12321	1.98259	1	0.86529	25.7513
GOTERM_BP_DIRECT	GO:0007411~axon guidance	17	0.934579	0.017024	FLRT2, ZNF280C, ZNF280D, DPYSL5, NFASC, TGFB2, ROBO1, GATA3, LHX2, SEMA3C, RELN, CNTN4, B3GNT2, KIF26A, APBB2, USP33, KIF26B	1351	83	12321	1.86793	1	0.870093	26.9458
GOTERM_BP_DIRECT	GO:0006376~mRNA splice site selection	5	0.274876	0.0175138	SRSF6, YTHDC1, CELF1, LUC7L3, SETX	1351	10	12321	4.55996	1	0.868686	27.6085
GOTERM_BP_DIRECT	GO:0035278~miRNA mediated inhibition of translation	5	0.274876	0.0175138	TNRC6C, AGO2, AGO3, AGO4, TNRC6A	1351	10	12321	4.55996	1	0.868686	27.6085
GOTERM_BP_DIRECT	GO:0071108~protein K48-linked deubiquitination	6	0.329852	0.0183864	OTUD7B, USP37, BAP1, USP25, USP34, USP33	1351	15	12321	3.64796	1	0.872989	28.7752
GOTERM_BP_DIRECT	GO:0060325~face morphogenesis	8	0.439802	0.0188921	NIPBL, PAX9, CRISPLD1, PDGFRA, RRAS, LEF1, TGFB2, PTPN11	1351	26	12321	2.80613	1	0.871843	29.4431
GOTERM_BP_DIRECT	GO:0006397~mRNA processing	10	0.549753	0.019177	RBFOX1, RNASEL, PAN3, PTBP3, CASC3, RBM27, ALKBH5, SMNDC1, PNN, RBM26	1351	38	12321	2.39998	1	0.867686	29.8168
GOTERM_BP_DIRECT	GO:0018230~peptidyl-L-cysteine S-palmitoylation	4	0.219901	0.0203438	ZDHHC21, ZDHHC7, ZDHHC9, CLIP3	1351	6	12321	6.07994	1	0.87554	31.3278
GOTERM_BP_DIRECT	GO:0035280~miRNA loading onto RISC involved in gene silencing by miRNA	4	0.219901	0.0203438	DICER1, AGO2, AGO3, AGO4	1351	6	12321	6.07994	1	0.87554	31.3278
GOTERM_BP_DIRECT	GO:0035264~multicellular organism growth	15	0.824629	0.0204795	PLAG1, GPD2, TBL1XR1, FKBP8, PDE4D, PTPN11, WDR48, ATRX, ZFP36L1, SLITRK1, SLC1A2, SLC4A10, ERCC6, HEG1, RARB	1351	71	12321	1.92674	1	0.869695	31.5016
GOTERM_BP_DIRECT	GO:0007409~axonogenesis	13	0.714678	0.0215218	CREB1, AFG3L2, PTPN11, NUMBL, SLITRK2, SLITRK1, OGN, SLITRK4, NOTCH1, PAK3, GSK3B, NUMB, RAB10	1351	58	12321	2.04412	1	0.87547	32.8221
GOTERM_BP_DIRECT	GO:0010468~regulation of gene expression	14	0.769654	0.0223932	MAP3K4, NIPBL, DDX3X, STXBP5, EIF4A2, KIAA0430, ASIC2, PIK3CA, COL2A1, RICTOR, VAV2, FAM46A, DNMT3B, TOB2	1351	65	12321	1.96429	1	0.878751	33.9077
GOTERM_BP_DIRECT	GO:0045893~positive regulation of transcription, DNA-templated	36	1.97911	0.0232221	ENY2, MMS19, MEF2C, ZNF516, ELF2, HNF1A, RSF1, FOXK1, HOXA11, TFEB, NAA15, RORB, LGR4, SFR1, DAB2, LBH, GATA3, PLCB1, KDM5A, INSR, HMBOX1, MECP2, TOPORS, DDX5, FZD4, ATMIN, FOXN3, HIF1A, SFRP1, ANKRD49, ZNF711, HAS3, NSD1, KAT6A, TP53INP1, RNF111	1351	227	12321	1.44633	1	0.881321	34.9249
GOTERM_BP_DIRECT	GO:0045444~fat cell differentiation	13	0.714678	0.0244129	SENP2, RNASEL, EP300, NIPBL, EGR2, OSBPL8, GSK3B, SOCS7, OSBPL11, CLIP3, PLCB1, KLF4, ATF2	1351	59	12321	2.00947	1	0.887466	36.3604
GOTERM_BP_DIRECT	GO:0006405~RNA export from nucleus	5	0.274876	0.0251752	NUP153, NUP98, RAE1, RANBP1, NUP155	1351	11	12321	4.14541	1	0.888892	37.2636
GOTERM_BP_DIRECT	GO:0010001~glial cell differentiation	5	0.274876	0.0251752	NOTCH1, RELN, KLF15, GAP43, MMP24	1351	11	12321	4.14541	1	0.888892	37.2636
GOTERM_BP_DIRECT	GO:0010629~negative regulation of gene expression	14	0.769654	0.0251842	PLAG1, MEF2C, HMGB2, PDCD10, STC2, TBK1, NDFIP2, ZNF503, REST, TGFB2, ANXA7, ACVR1B, ITGB8, PC	1351	66	12321	1.93453	1	0.882865	37.2741
GOTERM_BP_DIRECT	GO:0010811~positive regulation of cell-substrate adhesion	8	0.439802	0.0280448	PPM1F, SMOC2, CCDC80, JAK2, NID1, EDIL3, PRKCE, ABI3BP	1351	28	12321	2.60569	1	0.903148	40.5559
GOTERM_BP_DIRECT	GO:0070936~protein K48-linked ubiquitination	10	0.549753	0.0306399	PELI1, UBE2A, UBE2K, UBE2G1, HACE1, RNF216, TOPORS, NEDD4L, MARCH6, UBE2B	1351	41	12321	2.22437	1	0.91747	43.392
GOTERM_BP_DIRECT	GO:0046854~phosphatidylinositol phosphorylation	6	0.329852	0.0315076	IMPAD1, PIK3C2A, IP6K1, PIK3R3, BPNT1, IP6K2	1351	17	12321	3.21879	1	0.918574	44.3114
GOTERM_BP_DIRECT	GO:0033135~regulation of peptidyl-serine phosphorylation	4	0.219901	0.0327344	PLCL2, PRKAA1, RICTOR, NSD1	1351	7	12321	5.21138	1	0.921872	45.5872
GOTERM_BP_DIRECT	GO:0034625~fatty acid elongation, monounsaturated fatty acid	4	0.219901	0.0327344	ELOVL5, ELOVL4, ELOVL2, ELOVL6	1351	7	12321	5.21138	1	0.921872	45.5872
GOTERM_BP_DIRECT	GO:0034626~fatty acid elongation, polyunsaturated fatty acid	4	0.219901	0.0327344	ELOVL5, ELOVL4, ELOVL2, ELOVL6	1351	7	12321	5.21138	1	0.921872	45.5872
GOTERM_BP_DIRECT	GO:0019367~fatty acid elongation, saturated fatty acid	4	0.219901	0.0327344	ELOVL5, ELOVL4, ELOVL2, ELOVL6	1351	7	12321	5.21138	1	0.921872	45.5872
GOTERM_BP_DIRECT	GO:0060576~intestinal epithelial cell development	4	0.219901	0.0327344	KLF5, YIPF6, PRDM1, C1GALT1	1351	7	12321	5.21138	1	0.921872	45.5872
GOTERM_BP_DIRECT	GO:0036124~histone H3-K9 trimethylation	3	0.164926	0.0333667	BEND3, ARID4A, ARID4B	1351	3	12321	9.11991	1	0.921369	46.234
GOTERM_BP_DIRECT	GO:0033522~histone H2A ubiquitination	3	0.164926	0.0333667	UBE2A, UBR2, UBE2B	1351	3	12321	9.11991	1	0.921369	46.234
GOTERM_BP_DIRECT	GO:0030859~polarized epithelial cell differentiation	3	0.164926	0.0333667	TP63, DLG5, RAB10	1351	3	12321	9.11991	1	0.921369	46.234
GOTERM_BP_DIRECT	GO:0048592~eye morphogenesis	3	0.164926	0.0333667	NIPBL, COL5A2, COL5A1	1351	3	12321	9.11991	1	0.921369	46.234
GOTERM_BP_DIRECT	GO:2000301~negative regulation of synaptic vesicle exocytosis	3	0.164926	0.0333667	BRAF, RAP1A, RAP1B	1351	3	12321	9.11991	1	0.921369	46.234
GOTERM_BP_DIRECT	GO:0007519~skeletal muscle tissue development	8	0.439802	0.0335843	CCNT2, MEF2C, SIN3B, COL19A1, EP300, MEOX2, GPCPD1, FOXP1	1351	29	12321	2.51584	1	0.918357	46.4548
GOTERM_BP_DIRECT	GO:0030193~regulation of blood coagulation	5	0.274876	0.0345578	LBH, STXBP5, ASIC2, VAV2, FAM46A	1351	12	12321	3.79996	1	0.919988	47.4326
GOTERM_BP_DIRECT	GO:0043161~proteasome-mediated ubiquitin-dependent protein catabolic process	20	1.09951	0.03489	TBL1XR1, UBE2A, PPP2R5C, C7H18ORF25, RNF216, TOPORS, RLIM, KCTD5, UBE2B, RMND5A, UBE2K, BTBD3, UBE2W, SIAH1, NEDD4L, KCTD13, CLOCK, KLHL20, RNF111, RNF145	1351	112	12321	1.62856	1	0.917771	47.7624
GOTERM_BP_DIRECT	GO:0008284~positive regulation of cell proliferation	34	1.86916	0.0380072	KMT2D, CNBP, CACUL1, ESM1, IL34, CNOT7, CNOT6, TGFB2, PTK2, S1PR1, KRAS, CNOT6L, RARB, LOC488215, INSR, ACER3, UBE2A, PDCD10, KLB, SLC25A5, MECP2, ROGDI, IGF1, DLL1, TET1, SUZ12, ADM, HIPK1, HDAC1, VEGFA, HBEGF, MAB21L1, CARM1, EIF5A2	1351	220	12321	1.40944	1	0.930838	50.7628
GOTERM_BP_DIRECT	GO:0015031~protein transport	13	0.714678	0.0388513	ENY2, SCAMP1, UEVLD, SLC15A1, RRBP1, ARCN1, KTN1, SNX4, GOSR1, MYH9, SEC63, RAB21, SEC61A2	1351	63	12321	1.88189	1	0.931317	51.5468
GOTERM_BP_DIRECT	GO:0051966~regulation of synaptic transmission, glutamatergic	6	0.329852	0.0398043	MEF2C, GRM5, SYT1, GRM3, OPHN1, KALRN	1351	18	12321	3.03997	1	0.93229	52.4178
GOTERM_BP_DIRECT	GO:0045648~positive regulation of erythrocyte differentiation	6	0.329852	0.0398043	ACVR1B, ACVR2A, HMGB2, HIF1A, ETS1, FOXO3	1351	18	12321	3.03997	1	0.93229	52.4178
GOTERM_BP_DIRECT	GO:0007264~small GTPase mediated signal transduction	30	1.64926	0.0406626	RALGPS2, RAB5B, MRAS, ARL5A, RAB43, RHOBTB1, RRAS, RAPGEF4, ARL5B, RAB21, RHEBL1, VAV3, RAB8B, RAP2C, RASEF, RAP1GDS1, DOCK9, VAV2, RALGDS, RAB33B, DOCK4, DNAJC27, RAB31, RAB18, ARF4, YWHAQ, RAP1A, RAP1B, RIT2, RAB10	1351	190	12321	1.43999	1	0.932786	53.1895
GOTERM_BP_DIRECT	GO:0030336~negative regulation of cell migration	13	0.714678	0.0432388	PTPRJ, RAP2A, ADARB1, RAP2C, OSBPL8, ABHD2, KANK1, THY1, SFRP1, ROBO1, RRAS, TP53INP1, SRGAP2	1351	64	12321	1.85248	1	0.940485	55.4355
GOTERM_BP_DIRECT	GO:0080182~histone H3-K4 trimethylation	5	0.274876	0.0457	TET3, BEND3, ARID4A, KMT2A, CTR9	1351	13	12321	3.50766	1	0.946691	57.4858
GOTERM_BP_DIRECT	GO:0051443~positive regulation of ubiquitin-protein transferase activity	5	0.274876	0.0457	DCUN1D1, TOPORS, ARRDC3, DCUN1D4, DCUN1D5	1351	13	12321	3.50766	1	0.946691	57.4858
GOTERM_BP_DIRECT	GO:0043065~positive regulation of apoptotic process	21	1.15448	0.0458667	GZMA, FOXO1, REST, PAWR, ZNF346, ECT2, LATS2, NOTCH1, NCOA1, MTCH2, ITGA6, ALDH1A3, RARB, CLIP3, UNC5C, APBB2, BMF, IGFBP3, CAMK1D, DUSP6, IP6K2	1351	123	12321	1.55706	1	0.944427	57.6213
GOTERM_BP_DIRECT	GO:0007623~circadian rhythm	8	0.439802	0.0467327	EP300, CREB1, KLF10, GSK3B, DYRK1A, ATOH7, PROX1, SETX	1351	31	12321	2.35353	1	0.94466	58.3192
GOTERM_BP_DIRECT	GO:0042593~glucose homeostasis	15	0.824629	0.0467655	HNF1A, NUCKS1, ADIPOR2, FOXO1, FOXO3, SESN3, PTPN11, CSMD1, SLC16A1, HIF1A, SLC2A4, NCOA5, CNR1, PRKAA1, INSR	1351	79	12321	1.73163	1	0.941948	58.3454
GOTERM_BP_DIRECT	GO:0016579~protein deubiquitination	11	0.604728	0.0474776	WDR48, ATXN3, JOSD1, USP12, USP38, USP37, BAP1, USP25, USP42, USP33, USP32	1351	51	12321	1.96704	1	0.941681	58.9107
GOTERM_BP_DIRECT	GO:0007179~transforming growth factor beta receptor signaling pathway	11	0.604728	0.0474776	PTK2, NLK, SMAD5, COL3A1, FERMT2, TGFBR3, SKIL, SMAD1, LOC488215, CITED2, TGFB2	1351	51	12321	1.96704	1	0.941681	58.9107
GOTERM_BP_DIRECT	GO:0048009~insulin-like growth factor receptor signaling pathway	4	0.219901	0.0481837	IGF1, PLCB1, IRS1, GIGYF1	1351	8	12321	4.55996	1	0.941403	59.4641
GOTERM_BP_DIRECT	GO:0010613~positive regulation of cardiac muscle hypertrophy	4	0.219901	0.0481837	EDN1, PDE5A, CAMK2D, IGF1	1351	8	12321	4.55996	1	0.941403	59.4641
GOTERM_BP_DIRECT	GO:0051146~striated muscle cell differentiation	4	0.219901	0.0481837	KRAS, BNIP2, CDH2, RB1	1351	8	12321	4.55996	1	0.941403	59.4641
GOTERM_BP_DIRECT	GO:0008610~lipid biosynthetic process	4	0.219901	0.0481837	ACSL1, PRKAA1, DOLPP1, ACSS2	1351	8	12321	4.55996	1	0.941403	59.4641
GOTERM_BP_DIRECT	GO:0098656~anion transmembrane transport	4	0.219901	0.0481837	SLC4A10, LRRC8B, SLC4A7, SLC4A4	1351	8	12321	4.55996	1	0.941403	59.4641
GOTERM_BP_DIRECT	GO:0032486~Rap protein signal transduction	4	0.219901	0.0481837	RAP2A, RAP2C, RAP1A, RAPGEF2	1351	8	12321	4.55996	1	0.941403	59.4641
GOTERM_BP_DIRECT	GO:0019827~stem cell population maintenance	9	0.494777	0.0503225	PHF19, EIF4E, NIPBL, MED28, MTF2, EOMES, KLF4, DDX6, CTR9	1351	38	12321	2.15998	1	0.945941	61.0977
GOTERM_BP_DIRECT	GO:0016192~vesicle-mediated transport	14	0.769654	0.0522506	GOLT1B, SPIRE1, CLTC, ARFGEF1, TVP23A, AP1S3, SFT2D2, AP1S2, STXBP5, STX16, VAMP2, RAB10, CCZ1, SAR1A	1351	73	12321	1.74902	1	0.94939	62.5169
GOTERM_BP_DIRECT	GO:0016477~cell migration	19	1.04453	0.0532136	CCDC88A, AVL9, CDH2, VAV2, EPHB3, SDC4, TGFB2, SDC1, SORBS2, GSK3B, ARF4, CDC42BPA, JAK2, LIMD1, LAMC1, CSK, KCTD13, NFATC2, USP33	1351	110	12321	1.57526	1	0.949807	63.2072
GOTERM_BP_DIRECT	GO:0032436~positive regulation of proteasomal ubiquitin-dependent protein catabolic process	11	0.604728	0.0532513	RNF144B, DAB2, VCP, PRICKLE1, RNF19A, GSK3B, ANKIB1, RNF138, SOCS5, CHFR, CBFA2T3	1351	52	12321	1.92921	1	0.947517	63.234
GOTERM_BP_DIRECT	GO:0043588~skin development	7	0.384827	0.0579222	WDR48, ITGA6, COL3A1, ARRDC3, COL5A2, ADAMTS2, COL5A1	1351	26	12321	2.45536	1	0.957752	66.413
GOTERM_BP_DIRECT	GO:0030198~extracellular matrix organization	13	0.714678	0.0584296	B4GALT1, MPZL3, PXDN, ADAMTS20, CCDC80, ABI3BP, SMOC2, TNFRSF11B, PTK2, COL19A1, HPSE, PDGFRA, APBB2	1351	67	12321	1.76954	1	0.956907	66.7423
GOTERM_BP_DIRECT	GO:0006336~DNA replication-independent nucleosome assembly	5	0.274876	0.0586007	ATRX, RBBP4, NASP, HAT1, UBN1	1351	14	12321	3.25711	1	0.955257	66.8526
GOTERM_BP_DIRECT	GO:0048025~negative regulation of mRNA splicing, via spliceosome	5	0.274876	0.0586007	SRSF7, SRSF6, SRSF9, TRA2B, DYRK1A	1351	14	12321	3.25711	1	0.955257	66.8526
GOTERM_BP_DIRECT	GO:0008277~regulation of G-protein coupled receptor protein signaling pathway	5	0.274876	0.0586007	GPR158, GPSM1, RIC8B, PLCB1, USP33	1351	14	12321	3.25711	1	0.955257	66.8526
GOTERM_BP_DIRECT	GO:0051897~positive regulation of protein kinase B signaling	12	0.659703	0.0592033	PTPRJ, BAG4, PTK2, OSBPL8, HPSE, GATA3, F3, FAM110C, HBEGF, RICTOR, LOC488215, INSR	1351	60	12321	1.82398	1	0.954661	67.2384
GOTERM_BP_DIRECT	GO:0035329~hippo signaling	6	0.329852	0.0600242	PJA2, MOB1B, AMOT, LIMD1, AMOTL2, LATS2	1351	20	12321	2.73597	1	0.954606	67.7572
GOTERM_BP_DIRECT	GO:0051057~positive regulation of small GTPase mediated signal transduction	3	0.164926	0.0619129	BNIP2, CDON, RELN	1351	4	12321	6.83993	1	0.957029	68.9215
GOTERM_BP_DIRECT	GO:0046887~positive regulation of hormone secretion	3	0.164926	0.0619129	CREB1, EDN1, PTPN11	1351	4	12321	6.83993	1	0.957029	68.9215
GOTERM_BP_DIRECT	GO:0033129~positive regulation of histone phosphorylation	3	0.164926	0.0619129	RPS6KA5, RPS6KA4, FMR1	1351	4	12321	6.83993	1	0.957029	68.9215
GOTERM_BP_DIRECT	GO:0048024~regulation of mRNA splicing, via spliceosome	3	0.164926	0.0619129	SRSF3, TIA1, YTHDC1	1351	4	12321	6.83993	1	0.957029	68.9215
GOTERM_BP_DIRECT	GO:0007165~signal transduction	49	2.69379	0.0640857	ZNF516, PPP2R5A, SNX17, RHPN2, PPP2R5C, LANCL1, ARHGAP19, RANGAP1, ARHGAP12, RASAL2, LNPEP, ARHGAP21, SMOC2, NDRG4, GATA3, STARD8, IL1RAP, PITPNC1, PDE8B, UNC5C, RASA1, NKRF, TRHDE, RRBP1, PRKAB2, PDE10A, IPO8, SPARC, ARRDC3, ARHGAP26, TENM4, SARM1, GAPVD1, TOM1L1, PDE7A, TENM1, IPO7, NCOA5, TENM2, PDE5A, RIN2, GRK6, OPHN1, TGFBRAP1, PPP2R5E, INPP4A, SH3BP1, ARAP2, SRGAP2	1351	352	12321	1.26953	1	0.959864	70.2117
GOTERM_BP_DIRECT	GO:0008286~insulin receptor signaling pathway	9	0.494777	0.065254	PHIP, CAV2, SOGA1, FOXO1, SOCS7, PTPN1, PIK3R3, APPL1, IRS1	1351	40	12321	2.05198	1	0.960467	70.8843
GOTERM_BP_DIRECT	GO:0000122~negative regulation of transcription from RNA polymerase II promoter	52	2.85871	0.0654116	MEF2C, LMO1, THRB, CPEB3, FST, EDN1, CBX4, TP63, WWC2, ZEB2, PAWR, CBX7, SIN3B, RARB, KDM5A, TBL1XR1, BEND3, RCOR3, RBL1, ESR1, ZHX2, MECP2, LEF1, UBE2I, RB1, RBBP7, PROX1, SUZ12, EP300, MTF2, MDM4, ZMYND11, TFCP2L1, TAF9B, HIC1, NIPBL, ELK4, OTUD7B, GFI1, DNMT3B, KLF5, WHSC1, DDX5, FOXP1, FNIP1, CTR9, PHF19, JAZF1, PHF21A, NFIC, RBM15, NFIA	1351	377	12321	1.25792	1	0.959006	70.974
GOTERM_BP_DIRECT	GO:0060766~negative regulation of androgen receptor signaling pathway	4	0.219901	0.0665293	DAB2, HDAC1, SFRP1, PIAS2	1351	9	12321	4.05329	1	0.959518	71.6022
GOTERM_BP_DIRECT	GO:0090303~positive regulation of wound healing	4	0.219901	0.0665293	HBEGF, PRKCE, ARFGEF1, KANK1	1351	9	12321	4.05329	1	0.959518	71.6022
GOTERM_BP_DIRECT	GO:2000637~positive regulation of gene silencing by miRNA	4	0.219901	0.0665293	FMR1, LIMD1, PUM2, FXR1	1351	9	12321	4.05329	1	0.959518	71.6022
GOTERM_BP_DIRECT	GO:0016567~protein ubiquitination	17	0.934579	0.0666995	ANAPC16, BACH2, ENC1, SOCS7, SOCS5, KLHL2, KLHL29, KLHL5, UHRF2, TRIM33, VCP, FBXL5, KBTBD8, CAND1, FBXO32, ASB5, DCAF17	1351	98	12321	1.58203	1	0.958102	71.6967
GOTERM_BP_DIRECT	GO:0048791~calcium ion-regulated exocytosis of neurotransmitter	7	0.384827	0.0678546	SYT1, SYT4, SYT11, SYT3, SYT6, RIMS4, RIMS3	1351	27	12321	2.36442	1	0.958703	72.3305
GOTERM_BP_DIRECT	GO:0006469~negative regulation of protein kinase activity	12	0.659703	0.072004	PPM1F, FLRT2, CEP85, LRRTM4, UBASH3B, LRRTM1, MLLT1, DEPTOR, SOCS7, SOCS5, RB1, THY1	1351	62	12321	1.76514	1	0.96475	74.498
GOTERM_BP_DIRECT	GO:0006607~NLS-bearing protein import into nucleus	5	0.274876	0.0732241	IPO5, KPNA6, KPNA4, KPNA3, TNPO1	1351	15	12321	3.03997	1	0.965283	75.1042
GOTERM_BP_DIRECT	GO:0051894~positive regulation of focal adhesion assembly	5	0.274876	0.0732241	PPM1F, FMN1, PTPRJ, ROCK1, VEGFA	1351	15	12321	3.03997	1	0.965283	75.1042
GOTERM_BP_DIRECT	GO:0008361~regulation of cell size	5	0.274876	0.0732241	ATP2B2, VAV3, CREB1, VAV2, RAP1GAP2	1351	15	12321	3.03997	1	0.965283	75.1042
GOTERM_BP_DIRECT	GO:0008104~protein localization	9	0.494777	0.0736453	TNS4, GRIP1, SLC9A2, MECP2, NBEA, KIF26A, AKAP2, DDX42, KIF26B	1351	41	12321	2.00193	1	0.964486	75.3103
GOTERM_BP_DIRECT	GO:0001558~regulation of cell growth	7	0.384827	0.0787119	SGK1, IGFBP7, BAP1, ESM1, RB1, IGFBP3, CRIM1	1351	28	12321	2.27998	1	0.970766	77.6661
GOTERM_BP_DIRECT	GO:0007030~Golgi organization	12	0.659703	0.0790171	BAG5, ARHGAP21, RAB43, ATL2, STX17, TMED10, HACE1, CLASP1, VMP1, LMAN1, ARFGEF1, USP6NL	1351	63	12321	1.73713	1	0.96989	77.801
GOTERM_BP_DIRECT	GO:0021987~cerebral cortex development	8	0.439802	0.0817774	ASCL1, HIF1A, CDON, LHX2, COL3A1, BTBD3, CDH2, PLCB1	1351	35	12321	2.08455	1	0.972301	78.9866
GOTERM_BP_DIRECT	GO:0032922~circadian regulation of gene expression	9	0.494777	0.0826584	TOP1, KMT2A, GFPT1, BHLHE40, RORA, KDM5A, CLOCK, HNRNPU, LGR4	1351	42	12321	1.95427	1	0.972208	79.3522
GOTERM_BP_DIRECT	GO:0042493~response to drug	13	0.714678	0.0836799	HMGB2, SRP54, VAV3, CREB1, UBE2B, GCLM, TGFB2, TOP1, SLC1A2, BLMH, SFRP1, USP47, NFATC2	1351	71	12321	1.66984	1	0.972294	79.7686
GOTERM_BP_DIRECT	GO:0001525~angiogenesis	18	0.989555	0.0847924	KLF5, RORA, ESM1, ELK3, EPHB3, MYH9, NCL, UBP1, EPHB1, PRKX, THY1, PTK2, S1PR1, HIF1A, PKNOX1, MEOX2, VEGFA, C1GALT1	1351	109	12321	1.50604	1	0.972489	80.2131
GOTERM_BP_DIRECT	GO:0032007~negative regulation of TOR signaling	6	0.329852	0.0850873	SH3BP4, HIF1A, DEPTOR, UBR2, PRKAA1, FNIP1	1351	22	12321	2.48725	1	0.971683	80.3293
GOTERM_BP_DIRECT	GO:0009953~dorsal/ventral pattern formation	6	0.329852	0.0850873	HOXB2, HOXA11, LHX2, EDN1, LRP4, DUSP6	1351	22	12321	2.48725	1	0.971683	80.3293
GOTERM_BP_DIRECT	GO:0031054~pre-miRNA processing	4	0.219901	0.087536	DICER1, AGO2, AGO3, AGO4	1351	10	12321	3.64796	1	0.973471	81.2701
GOTERM_BP_DIRECT	GO:2000679~positive regulation of transcription regulatory region DNA binding	4	0.219901	0.087536	GATA3, IGF1, RB1, KLF4	1351	10	12321	3.64796	1	0.973471	81.2701
GOTERM_BP_DIRECT	GO:0060038~cardiac muscle cell proliferation	4	0.219901	0.087536	TENM4, NOTCH1, SMAD1, TGFB2	1351	10	12321	3.64796	1	0.973471	81.2701
GOTERM_BP_DIRECT	GO:0030279~negative regulation of ossification	4	0.219901	0.087536	CALCR, MEF2C, CHSY1, LRP4	1351	10	12321	3.64796	1	0.973471	81.2701
GOTERM_BP_DIRECT	GO:0000288~nuclear-transcribed mRNA catabolic process, deadenylation-dependent decay	4	0.219901	0.087536	ZFP36L1, ZFP36L2, CNOT6L, CNOT7	1351	10	12321	3.64796	1	0.973471	81.2701
GOTERM_BP_DIRECT	GO:0006885~regulation of pH	4	0.219901	0.087536	SLC9A6, SLC9A2, EDN1, ATP12A	1351	10	12321	3.64796	1	0.973471	81.2701
GOTERM_BP_DIRECT	GO:0045055~regulated exocytosis	4	0.219901	0.087536	RAB31, RAB11FIP2, TMED10, STEAP2	1351	10	12321	3.64796	1	0.973471	81.2701
GOTERM_BP_DIRECT	GO:0000042~protein targeting to Golgi	4	0.219901	0.087536	PACS1, GOLGA1, GCC2, RAB33B	1351	10	12321	3.64796	1	0.973471	81.2701
GOTERM_BP_DIRECT	GO:0007205~protein kinase C-activating G-protein coupled receptor signaling pathway	5	0.274876	0.089504	GRM5, DGKQ, DGKD, EDN1, DGKH	1351	16	12321	2.84997	1	0.974596	81.9951
GOTERM_BP_DIRECT	GO:0006605~protein targeting	5	0.274876	0.089504	AP1S3, YWHAG, PAN3, YWHAQ, YWHAB	1351	16	12321	2.84997	1	0.974596	81.9951
GOTERM_BP_DIRECT	GO:0043410~positive regulation of MAPK cascade	10	0.549753	0.0909842	CAV2, TNFRSF11B, GPR37, PSAP, BNIP2, CDON, CDH2, PRKCE, KSR1, IGFBP3	1351	50	12321	1.82398	1	0.975142	82.5229
GOTERM_BP_DIRECT	GO:0010501~RNA secondary structure unwinding	8	0.439802	0.0923934	DDX3X, EIF4A2, AGO2, AGO3, AGO4, DDX5, DDX6, DDX42	1351	36	12321	2.02665	1	0.975595	83.0117
GOTERM_BP_DIRECT	GO:0030308~negative regulation of cell growth	14	0.769654	0.0945031	DCBLD2, PTPRJ, SH3BP4, ACVR1B, SFRP1, DDX3X, FOXK1, BMPR2, OSGIN2, APBB2, RBBP7, SMARCA2, IP6K2, TGFB2	1351	80	12321	1.59598	1	0.976724	83.7194
GOTERM_BP_DIRECT	GO:0043550~regulation of lipid kinase activity	3	0.164926	0.0958089	NRBF2, RBL1, RB1	1351	5	12321	5.47195	1	0.977029	84.1434
GOTERM_BP_DIRECT	GO:0072602~interleukin-4 secretion	3	0.164926	0.0958089	NOTCH1, GATA3, IL1RAP	1351	5	12321	5.47195	1	0.977029	84.1434
GOTERM_BP_DIRECT	GO:0060527~prostate epithelial cord arborization involved in prostate glandular acinus morphogenesis	3	0.164926	0.0958089	SFRP1, ESR1, FRS2	1351	5	12321	5.47195	1	0.977029	84.1434
GOTERM_BP_DIRECT	GO:0071786~endoplasmic reticulum tubular network organization	3	0.164926	0.0958089	RAB18, TMEM33, RAB10	1351	5	12321	5.47195	1	0.977029	84.1434
GOTERM_BP_DIRECT	GO:0033600~negative regulation of mammary gland epithelial cell proliferation	3	0.164926	0.0958089	ROBO1, GATA3, ETV4	1351	5	12321	5.47195	1	0.977029	84.1434
GOTERM_BP_DIRECT	GO:0045778~positive regulation of ossification	3	0.164926	0.0958089	NIPBL, TOB2, TGFB2	1351	5	12321	5.47195	1	0.977029	84.1434
GOTERM_BP_DIRECT	GO:1903715~regulation of aerobic respiration	3	0.164926	0.0958089	HIF1A, VCP, CBFA2T3	1351	5	12321	5.47195	1	0.977029	84.1434
GOTERM_BP_DIRECT	GO:0051775~response to redox state	3	0.164926	0.0958089	NPAS2, FKBP1B, CLOCK	1351	5	12321	5.47195	1	0.977029	84.1434
GOTERM_BP_DIRECT	GO:0090557~establishment of endothelial intestinal barrier	3	0.164926	0.0958089	TJP1, RAP2C, RAPGEF2	1351	5	12321	5.47195	1	0.977029	84.1434
GOTERM_BP_DIRECT	GO:0034332~adherens junction organization	3	0.164926	0.0958089	NUMB, CSK, NUMBL	1351	5	12321	5.47195	1	0.977029	84.1434
GOTERM_BP_DIRECT	GO:0010977~negative regulation of neuron projection development	6	0.329852	0.0993795	BAG5, GSK3B, GFI1, RAP1GAP2, PAQR3, KANK1	1351	23	12321	2.37911	1	0.979341	85.2502
GOTERM_BP_DIRECT	GO:0006491~N-glycan processing	6	0.329852	0.0993795	MAN2A1, MGAT4A, MAN1A2, MAN1A1, EDEM3, MAN1C1	1351	23	12321	2.37911	1	0.979341	85.2502
