# Supplementary material for: Malignant canine mammary epithelial cells shed exosomes containing differentially expressed microRNA that regulate oncogenic networks
Source: BMC Cancer. 2018 Aug 20;18:832. doi: 10.1186/s12885-018-4750-6 (PMC6102898; doi:10.1186/s12885-018-4750-6)
Supplement: Supplementary file 4 — Table S4. This table provides all miRNA in our study predicted to target the Estrogen Receptor ESR1, ranked by binding probability. (XLSX 10 kb) [file 12885_2018_4750_MOESM4_ESM.xlsx]

## Sheet: Sheet1
Target detail	Target rank	Target Score	miRNA name	Gene Symbol	Gene Description
Details	1	99	cfa-miR-18b	ESR1	estrogen receptor 1
Details	2	99	cfa-miR-18a	ESR1	estrogen receptor 1
Details	3	98	cfa-miR-8795	ESR1	estrogen receptor 1
Details	4	94	cfa-miR-188	ESR1	estrogen receptor 1
Details	5	91	cfa-miR-8853	ESR1	estrogen receptor 1
Details	6	87	cfa-miR-22	ESR1	estrogen receptor 1
Details	7	79	cfa-miR-181a	ESR1	estrogen receptor 1
Details	8	79	cfa-miR-181b	ESR1	estrogen receptor 1
Details	9	79	cfa-miR-181d	ESR1	estrogen receptor 1
Details	10	79	cfa-miR-181c	ESR1	estrogen receptor 1
Details	11	74	cfa-miR-222	ESR1	estrogen receptor 1
Details	12	74	cfa-miR-221	ESR1	estrogen receptor 1
Details	13	71	cfa-miR-19a	ESR1	estrogen receptor 1
Details	14	71	cfa-miR-19b	ESR1	estrogen receptor 1
Details	15	69	cfa-miR-148b	ESR1	estrogen receptor 1
Details	16	69	cfa-miR-329a	ESR1	estrogen receptor 1
Details	17	69	cfa-miR-152	ESR1	estrogen receptor 1
Details	18	69	cfa-miR-148a	ESR1	estrogen receptor 1
Details	19	66	cfa-miR-632	ESR1	estrogen receptor 1
Details	20	63	cfa-miR-203	ESR1	estrogen receptor 1
Details	21	59	cfa-miR-323	ESR1	estrogen receptor 1
Details	22	59	cfa-miR-874	ESR1	estrogen receptor 1
Details	23	54	cfa-miR-486	ESR1	estrogen receptor 1
Details	24	53	cfa-miR-8850	ESR1	estrogen receptor 1
Details	25	50	cfa-miR-299	ESR1	estrogen receptor 1
